# Supplementary material for: Impact of tourism on sustainable development in BRI countries: The moderating role of institutional quality
Source: PLoS One. 2022 Apr 18;17(4):e0263745. doi: 10.1371/journal.pone.0263745 (PMC9015125; doi:10.1371/journal.pone.0263745)
Supplement: S1 Dataset — (XLSX) [file pone.0263745.s002.xlsx]

## Sheet: BRI 2003-2018
cc	year	cid	region	region1	ridummy	SD	tourism	tourism_iqicrg	tourism_gov	urbanpopgrow	exr	rec	pci	hhc	inf	iq_icrg	gov
1	2003	CHN	asia	asia	0	22.4235	32970000	-3754653	-4980933	4.0784	8.28	3.68542	9.74911	5.88663	1.1	0.908106	-0.151075
1	2004	CHN	asia	asia	0	23.2689	41761000	-4755769	-18300000	3.97537	8.28	4.22927	9.81212	7.66404	3.8	0.908106	-0.43786
1	2005	CHN	asia	asia	0	22.8105	46809000	-5330638	-23900000	3.88247	8.19	4.74021	10.2668	10.5317	1.8	0.908106	-0.509556
1	2006	CHN	asia	asia	0	23.7633	49913000	-5684142	-18300000	3.67473	7.97	5.24072	12.6483	9.69804	1.6	0.908106	-0.366164
1	2007	CHN	asia	asia	0	24.8949	53049000	-6041228	-25500000	3.51126	7.61	5.71508	14.0976	13.2404	4.8	0.908106	-0.480878
1	2008	CHN	asia	asia	0	23.7047	53049000	-6041164	-20200000	3.43396	6.95	5.80717	9.51727	9.11662	5.9	0.908106	-0.380503
1	2009	CHN	asia	asia	0	24.961	50875000	-5793592	-18600000	3.3381	6.83	6.18766	8.01459	9.96857	-0.7	0.908106	-0.366164
1	2010	CHN	asia	asia	0	24.4397	53049000	-6041245	-23200000	3.25537	6.77	6.71217	9.80878	11.4742	3.2	0.40275	-0.437861
1	2011	CHN	asia	asia	0	20.6031	53049000	-6041255	-19400000	3.05607	6.46	7.33226	8.47216	14.9127	5.6	-0.153142	-0.366164
1	2012	CHN	asia	asia	0	20.8329	53049000	-6041258	-14100000	2.93954	6.31	7.46007	8.10154	9.28499	2.6	-0.304749	-0.265789
1	2013	CHN	asia	asia	1	20.8453	53049000	-6041253	-8014362	2.876	6.2	7.75141	6.6128	7.53484	2.6	-0.304749	-0.151075
1	2014	CHN	asia	asia	1	21.871	53049000	-6041252	-6493001	2.82948	6.14	7.7954	7.77134	7.82871	1.9	-0.304749	-0.122396
1	2015	CHN	asia	asia	1	20.7555	53049000	-6041251	-1928899	2.76955	6.23	7.74557	5.8254	7.6752	1.4	-0.304749	-0.0363607
1	2016	CHN	asia	asia	1	19.6318	53049000	-6041260	353174	2.74407	6.64	7.81385	6.13182	7.73739	2	-0.304749	0.0066575
1	2017	CHN	asia	asia	1	19.8765	53049000	-6041256	-1168150	2.69354	6.76	7.8658	6.50869	6.20293	1.6	-0.304749	-0.0220202
1	2018	CHN	asia	asia	1	22.3926	53049000	-6041252	-1168150	2.49163	6.62	7.95443	5.76007	9.01433	2.1	-0.304749	-0.0220202
2	2003	MNG	asia	asia	0	6.91733	201000	-22889.8	15750	2.83274	1146.54	3.79548	13.9054	12.3455	5.1	0.301679	0.0783582
2	2004	MNG	asia	asia	0	12.2007	301000	-34277.8	-62736.7	2.86148	1185.3	3.83833	14.0445	12.469	8.2	0.301679	-0.208428
2	2005	MNG	asia	asia	0	21.0008	339000	-38605.3	-172739	2.89188	1205.25	4.38675	14.1849	12.5937	12.7	0.301679	-0.509553
2	2006	MNG	asia	asia	0	21.5467	404000	-46007.4	-188480	2.9276	1179.7	4.90998	14.0449	12.7196	5.1	0.301679	-0.466535
2	2007	MNG	asia	asia	0	18.5395	452000	-51473.7	-230318	2.96376	1170.4	5.06098	14.0914	12.8468	9.6	0.301679	-0.509552
2	2008	MNG	asia	asia	0	6.86318	446000	-50790.4	-259237	3.02026	1165.8	4.98054	14.1071	12.9753	26.8	0.301679	-0.581249
2	2009	MNG	asia	asia	0	2.624	412000	-46918.4	-298553	3.09119	1437.8	5.14558	14.0812	13.105	7.6	0.301679	-0.724642
2	2010	MNG	asia	asia	0	2.89699	456000	-51929.1	-317359	3.18101	1357.06	5.29634	14.0932	13.2361	10.1	0.301679	-0.695963
2	2011	MNG	asia	asia	0	4.56449	460000	-52384.6	-287163	2.42281	1265.52	5.73526	14.6373	13.7173	8.4	0.301679	-0.624267
2	2012	MNG	asia	asia	0	10.104	476000	-54206.8	-194768	2.04094	1357.58	6.11649	10.5529	10.8277	14.3	0.301679	-0.409177
2	2013	MNG	asia	asia	1	5.66254	418000	-47601.8	-135073	2.09948	1523.93	6.43379	12.2315	13.1472	10.5	0.301679	-0.323142
2	2014	MNG	asia	asia	1	2.77966	393000	-44754.7	-121359	2.10028	1817.94	6.21545	3.01855	4.18922	12.2	0.301679	-0.308802
2	2015	MNG	asia	asia	1	0.183416	386000	-43957.6	-130268	2.06279	1970.31	5.83836	0.494587	6.03678	6.6	0.301679	-0.337481
2	2016	MNG	asia	asia	1	-2.86358	404000	-46007.4	-136342	2.01142	2140.29	5.8272	-1.0666	-4.46842	1.1	0.301679	-0.33748
2	2017	MNG	asia	asia	1	-12.8719	469000	-53409.6	-131378	1.95785	2439.78	5.98229	-3.97805	3.42198	4.1	0.301679	-0.280123
2	2018	MNG	asia	asia	1	-2.71898	529000	-60242.5	-133014	1.91588	2472.48	6.25735	11.7568	4.7204	6.8	0.301679	-0.251444
3	2003	PAK	asia	asia	0	15.1853	501000	-57054.9	-363049	2.9393	57.75	0.777394	5.12524	-1.90937	2.9	-0.911176	-0.724649
3	2004	PAK	asia	asia	0	15.1877	648000	-73795.6	-766912	2.90277	58.26	0.850475	3.96067	7.62901	7.4	-0.911176	-1.18351
3	2005	PAK	asia	asia	0	13.3952	798000	-90878	-910109	2.88967	59.51	0.84695	5.04942	9.25493	9.1	-0.911176	-1.14049
3	2006	PAK	asia	asia	0	9.61519	898000	-102266	-715118	2.88591	60.27	0.902537	3.48677	-0.315491	7.9	-0.911176	-0.796345
3	2007	PAK	asia	asia	0	9.60631	840000	-95660.2	-680975	2.87376	60.74	0.982657	2.34022	1.96502	7.6	-0.911176	-0.810685
3	2008	PAK	asia	asia	0	6.08633	823000	-93724.1	-761604	2.85166	70.41	0.936109	-0.368438	1.24216	20.3	-0.911176	-0.925399
3	2009	PAK	asia	asia	0	10.3401	855000	-97368.1	-999639	2.81849	81.71	0.931756	1.20445	-2.67792	13.6	-0.911176	-1.16917
3	2010	PAK	asia	asia	0	11.3993	907000	-103290	-1086446	2.78165	85.19	0.882413	0.526541	-0.0133214	13.9	-0.40582	-1.19785
3	2011	PAK	asia	asia	0	11.5376	1161000	-132215	-1374052	2.74308	86.34	0.872997	1.21337	2.35221	11.9	-0.304749	-1.18351
3	2012	PAK	asia	asia	0	11.0196	966000	-110008	-1115565	2.7102	93.4	0.856556	1.90254	2.82314	9.7	-0.304749	-1.15483
3	2013	PAK	asia	asia	1	12.4931	1.01133e+06	-115170	-1022899	2.68093	101.63	0.848956	2.2357	0.0125845	7.7	-0.304749	-1.01144
3	2014	PAK	asia	asia	1	13.9048	1.04611e+06	-119131	-863067	2.66905	101.1	0.877543	2.98691	3.4012	7.2	-0.658498	-0.825024
3	2015	PAK	asia	asia	1	15.604	1.00781e+06	-114770	-802569	2.66387	102.77	0.888056	2.98779	0.770498	2.5	-0.911176	-0.796346
3	2016	PAK	asia	asia	1	15.3344	1.02175e+06	-116357	-916227	2.66002	104.77	0.907966	3.46194	5.40189	3.8	-0.911176	-0.896721
3	2017	PAK	asia	asia	1	12.6528	1.02523e+06	-116752	-772331	2.6474	105.46	0.960888	2.76766	6.27043	4.1	-0.911176	-0.753328
3	2018	PAK	asia	asia	1	11.0877	1.01826e+06	-115960	-781688	2.66867	121.82	0.976928	3.53338	4.65699	5.1	-0.911176	-0.767667
4	2003	BGD	asia	asia	0	20.2015	245000	-27901.3	-416431	4.4135	58.15	0.248287	2.95723	2.2658	5.7	-2.12403	-1.69972
4	2004	BGD	asia	asia	0	21.4378	271000	-30862.2	-476170	4.27333	59.51	0.257942	3.92375	4.27159	7.6	-2.12403	-1.75708
4	2005	BGD	asia	asia	0	22.1921	208000	-23687.3	-338629	4.11135	64.33	0.270763	5.07422	5.15881	7	-2.12403	-1.62803
4	2006	BGD	asia	asia	0	23.6168	200000	-22776.3	-337076	3.95377	68.93	0.288014	6.51287	5.61525	6.8	-1.5176	-1.68538
4	2007	BGD	asia	asia	0	24.6929	289000	-32911.3	-333745	3.80953	68.87	0.300525	6.49001	6.12414	9.1	-1.366	-1.15483
4	2008	BGD	asia	asia	0	25.4469	467000	-53181.3	-519215	3.70151	68.6	0.33509	5.90585	2.79583	8.9	-1.5176	-1.11181
4	2009	BGD	asia	asia	0	26.7379	267000	-30405.2	-312167	3.64263	69.04	0.352402	4.08745	1.15569	5.4	-1.5176	-1.16917
4	2010	BGD	asia	asia	0	26.7418	303000	-34504.6	-349913	3.6278	69.65	0.384746	4.59983	3.43403	8.1	-1.71975	-1.15483
4	2011	BGD	asia	asia	0	26.0487	155000	-17650.9	-185666	3.61817	74.15	0.403691	5.04474	5.28008	11.4	-2.12403	-1.19785
4	2012	BGD	asia	asia	0	28.2786	125000	-14234.6	-106713	3.58476	81.86	0.424446	5.751	2.91871	6.2	-2.12403	-0.853702
4	2013	BGD	asia	asia	1	27.725	148000	-16853.8	-134837	3.53193	78.1	0.435457	4.39386	3.9184	7.5	-2.12403	-0.911059
4	2014	BGD	asia	asia	1	26.1414	125000	-14234.6	-113882	3.47463	77.64	0.452262	3.54574	2.82399	7	-2.12403	-0.911059
4	2015	BGD	asia	asia	1	25.2095	643000	-73222.8	-512050	3.39617	77.95	0.496839	5.17918	4.64143	6.2	-2.12403	-0.796345
4	2016	BGD	asia	asia	1	25.867	830000	-94517.7	-720474	3.32511	78.47	0.512374	5.25349	1.8843	5.5	-2.12403	-0.868041
4	2017	BGD	asia	asia	1	24.4939	1026000	-116838	-846474	3.25524	80.44	0.523583	4.7507	6.28244	5.7	-2.02296	-0.825023
4	2018	BGD	asia	asia	1	22.4609	833000	-94860.9	-782801	3.18559	83.47	0.558327	6.99373	9.86318	5.5	-1.92189	-0.939738
5	2003	BTN	asia	asia	0	35.3527	26300	8580.17	50709.7	5.87567	46.58	0.642735	4.9872	14.63	1.6	-0.789478	1.92813
5	2004	BTN	asia	asia	0	36.4133	26300	8580.17	39773.1	5.65345	45.32	0.492124	4.12817	6.8975	-1.3	-0.789478	1.51229
5	2005	BTN	asia	asia	0	37.5057	26300	8580.18	40527.4	5.25931	44.1	0.783562	6.61242	18.8342	5.3	-0.789478	1.54097
5	2006	BTN	asia	asia	0	38.2009	26300	8580.18	40527.3	3.71158	45.31	0.803464	6.73673	-8.89202	5	-0.789478	1.54096
5	2007	BTN	asia	asia	0	18.402	26300	8580.18	42790.1	3.48846	41.35	0.678272	14.8747	18.8342	5.2	-0.789478	1.627
5	2008	BTN	asia	asia	0	26.2417	28000	9134.79	44753	3.34263	43.51	1.01733	2.24055	-8.89202	8.3	-0.789478	1.59832
5	2009	BTN	asia	asia	0	23.8177	26300	8580.18	43921.4	3.29651	48.41	1.67092	4.25281	9.59169	4.4	-0.789478	1.67002
5	2010	BTN	asia	asia	0	26.2651	41000	13376	68470.7	3.32892	45.73	1.81306	8.9301	4.4224	7	-0.793603	1.67002
5	2011	BTN	asia	asia	0	33.3736	66000	21532	103596	3.38149	46.67	2.10723	5.97139	4.66758	8.8	-0.816293	1.56964
5	2012	BTN	asia	asia	0	38.2009	105000	34255.5	179869	3.37282	53.44	2.5975	2.15834	-3.53372	10.9	-0.841045	1.71303
5	2013	BTN	asia	asia	1	18.9838	116000	37844.2	192058	3.34239	58.6	1.6638	1.94491	18.8342	7	-0.865797	1.65568
5	2014	BTN	asia	asia	1	22.7129	133000	43390.3	292676	3.28307	61.03	1.66565	4.44034	-7.53363	8.3	-0.890549	2.20057
5	2015	BTN	asia	asia	1	13.4204	155000	50567.7	283301	3.20357	64.15	1.57275	5.34837	11.278	4.5	-0.885392	1.82775
5	2016	BTN	asia	asia	1	24.0814	210000	68511	416951	3.12684	67.2	1.78699	5.1119	-6.70189	4.3	-0.873016	1.98548
5	2017	BTN	asia	asia	1	23.7172	255000	83191.9	667186	3.05206	65.12	1.89928	3.28925	3.88465	3.9	-0.86064	2.61641
5	2018	BTN	asia	asia	1	16.9298	274000	89390.6	748329	2.97301	68.39	1.89272	1.50116	2.82024	2.7	-0.848264	2.73113
6	2003	IND	asia	asia	0	17.7296	2726000	3363866	-646361	2.80611	46.58	0.963377	6.02233	4.19034	3.8	0.301678	-0.23711
6	2004	IND	asia	asia	0	20.6884	3457000	4265923	-770117	2.76713	45.32	1.02742	6.23018	3.48594	3.8	0.301679	-0.22277
6	2005	IND	asia	asia	0	21.4917	3919000	4836032	-592054	2.72183	44.1	1.05824	6.20562	5.77154	4.2	0.301679	-0.151073
6	2006	IND	asia	asia	0	23.332	4447000	5487582	-161686	2.68168	45.31	1.11028	6.33498	3.32626	5.8	0.301679	-0.0363584
6	2007	IND	asia	asia	0	23.9237	5082000	6271170	-1059243	2.64248	41.35	1.18779	6.42007	5.6746	6.4	0.301679	-0.20843
6	2008	IND	asia	asia	0	21.5344	5283000	6519203	-646611	2.59537	43.51	1.2434	1.40521	2.93324	8.3	0.301679	-0.122395
6	2009	IND	asia	asia	0	22.4263	5168000	6377294	-1447697	2.5317	48.41	1.3697	6.35288	3.53005	10.9	0.301679	-0.280127
6	2010	IND	asia	asia	0	23.6284	5776000	7127564	-1783662	2.46549	45.73	1.42209	6.51689	5.28901	12	0.301679	-0.308806
6	2011	IND	asia	asia	0	21.9309	6309000	7785272	-2581522	2.40102	46.67	1.48104	4.09736	6.04665	8.9	0.301679	-0.409181
6	2012	IND	asia	asia	0	22.1864	6578000	8117227	-2408622	2.36977	53.44	1.5723	3.85037	4.17982	9.3	0.301679	-0.366163
6	2013	IND	asia	asia	1	21.2064	6968000	8598486	-2651341	2.34273	58.6	1.5831	5.0625	6.04124	10.9	0.301679	-0.380503
6	2014	IND	asia	asia	1	20.592	13107000	16200000	-3295734	2.32911	61.03	1.71428	6.27041	5.18194	6.4	0.301679	-0.251448
6	2015	IND	asia	asia	1	20.0083	13284000	16400000	-1816372	2.32289	64.15	1.74693	6.8195	6.72965	5.9	0.756499	-0.136734
6	2016	IND	asia	asia	1	19.3499	14570000	18000000	-529740	2.31793	67.2	1.79062	7.00955	7.0177	4.9	0.908106	-0.0363583
6	2017	IND	asia	asia	1	18.5318	15543000	19200000	326394	2.31445	65.12	1.8264	6.09793	6.30066	2.5	0.908106	0.0209994
6	2018	IND	asia	asia	1	17.0619	17423000	21500000	1615037	2.30897	68.39	1.93635	5.76915	6.96268	4.9	0.908106	0.0926957
7	2003	NPL	asia	asia	0	20.8434	338000	75941.8	-99530.4	3.49763	76.14	0.134506	2.46908	1.69826	5.7	-0.822227	-0.294469
7	2004	NPL	asia	asia	0	23.2537	385000	89106.9	-339717	3.40328	73.67	0.115862	3.10905	-0.376382	2.8	-0.820355	-0.882381
7	2005	NPL	asia	asia	0	25.6623	375000	89329.8	-260989	3.32513	71.37	0.128627	2.76921	3.37083	6.8	-0.818482	-0.69597
7	2006	NPL	asia	asia	0	23.7218	384000	94077.1	-239721	3.28883	72.76	0.105296	2.55933	4.09964	6.9	-0.81661	-0.624273
7	2007	NPL	asia	asia	0	24.4664	527000	132677	-404560	3.24669	66.42	0.107369	2.42941	1.92995	2.3	-0.814738	-0.767666
7	2008	NPL	asia	asia	0	30.3806	500000	129269	-398172	3.10301	69.76	0.117408	4.92544	0.19356	9.9	-0.812866	-0.796344
7	2009	NPL	asia	asia	0	31.5631	510000	135306	-325692	2.83256	77.57	0.15319	3.9101	4.81779	11.1	-0.810993	-0.638612
7	2010	NPL	asia	asia	0	30.3522	603000	164059	-376436	2.4932	73.26	0.177872	3.91737	5.72241	9.3	-0.809184	-0.624273
7	2011	NPL	asia	asia	0	32.1696	736000	205235	-554448	2.11183	74.02	0.196895	3.09535	0.467191	9.2	-0.8155	-0.753326
7	2012	NPL	asia	asia	0	33.1081	803000	229351	-639465	1.83427	85.23	0.223718	5.25102	16.111	9.5	-0.82375	-0.796345
7	2013	NPL	asia	asia	1	36.2129	798000	233322	-498170	1.75732	93.08	0.21998	4.36947	2.94595	9	-0.832382	-0.624273
7	2014	NPL	asia	asia	1	38.2009	790000	236340	-379894	1.99832	97.55	0.2534	7.011	4.24964	8.4	-0.841394	-0.480879
7	2015	NPL	asia	asia	1	36.34	539000	164896	-251465	2.44247	102.41	0.228302	2.8689	2.45092	7.9	-0.844885	-0.46654
7	2016	NPL	asia	asia	1	29.4384	753000	235460	-588849	2.96031	107.38	0.33008	-0.385922	-1.63875	8.8	-0.844298	-0.782004
7	2017	NPL	asia	asia	1	35.691	940000	300308	-667688	3.39232	104.51	0.339469	6.43998	1.24608	3.6	-0.84352	-0.710307
7	2018	NPL	asia	asia	1	37.8564	1173000	382683	-698630	3.72182	108.93	0.348009	4.45137	0.817804	4.1	-0.842552	-0.595592
8	2003	LKA	asia	asia	0	17.663	501000	-57052	17705	0.762146	96.52	0.663122	5.65185	7.39078	6.3	-0.911176	0.0353393
8	2004	LKA	asia	asia	0	17.5035	566000	-64454.2	84929.8	0.763083	101.19	0.680454	4.49976	2.38682	7.6	-0.911176	0.150053
8	2005	LKA	asia	asia	0	19.4924	549000	-62519.2	-67195.4	0.72343	100.5	0.738627	5.1661	0.830205	11.6	-0.911176	-0.122396
8	2006	LKA	asia	asia	0	17.7238	560000	-63771.8	43878.4	0.687533	103.91	0.657137	6.69975	5.7331	10	-0.911176	0.0783543
8	2007	LKA	asia	asia	0	18.5953	494000	-56255.8	74124.8	0.651372	110.62	0.715537	6.31594	3.17309	15.8	-0.911176	0.15005
8	2008	LKA	asia	asia	0	13.0643	438000	-49878.7	15476.9	0.630686	108.33	0.674608	3.95921	6.74755	22.6	-0.911176	0.0353353
8	2009	LKA	asia	asia	0	19.0853	448000	-51017.4	-93377.4	0.613549	114.94	0.643655	3.94664	0.238155	3.5	-0.911176	-0.208432
8	2010	LKA	asia	asia	0	23.5098	654000	-74476.4	-155070	0.596811	113.06	0.67715	7.3209	8.41233	6.2	-1.11332	-0.237109
8	2011	LKA	asia	asia	0	20.8809	856000	-97479.9	-166142	0.591224	110.57	0.793477	7.79898	9.15454	6.7	-1.5176	-0.194091
8	2012	LKA	asia	asia	0	27.8389	1006000	-114562	21124.8	0.0465865	127.6	0.86253	8.15869	2.11917	7.5	-1.5176	0.0209988
8	2013	LKA	asia	asia	1	23.9721	1275000	-145195	81621.4	0.791284	129.07	0.742727	1.96443	6.95671	6.9	-1.5176	0.0640168
8	2014	LKA	asia	asia	1	23.6895	1527000	-173893	-186895	1.04306	130.56	0.887825	4.02762	2.69591	3.2	-1.5176	-0.122394
8	2015	LKA	asia	asia	1	23.3015	1798000	-204753	-220062	1.12817	135.86	1.0334	3.74575	6.52848	3.8	-0.40582	-0.122393
8	2016	LKA	asia	asia	1	20.8486	2051000	-233564	-162797	1.4058	145.58	1.11718	3.1116	6.18368	4	-0.304749	-0.0793746
8	2017	LKA	asia	asia	1	20.7494	2116400	-241014	-592857	1.52811	152.45	1.1896	2.2833	1.37023	7.7	-0.304749	-0.280125
8	2018	LKA	asia	asia	1	19.2929	2334000	-265797	-285665	1.54757	162.46	1.13647	2.04482	1.25563	2.1	-0.304749	-0.122393
9	2003	BRN	asia	asia	0	24.1176	117810	145377	97076.1	2.37899	1.74	16.2684	1.00749	13.6755	0.3	1.51453	0.824006
9	2004	BRN	asia	asia	0	20.752	119000	146845	113414	2.23698	1.69	14.7363	-1.21254	10.3443	0.8	1.51453	0.953061
9	2005	BRN	asia	asia	0	25.1784	126000	155483	91177.5	2.07355	1.66	14.1982	-1.17447	-2.11242	1.2	0.908106	0.723631
9	2006	BRN	asia	asia	0	27.3552	158000	239338	105271	1.89965	1.59	20.8519	2.94593	2.28743	0.2	1.51453	0.666273
9	2007	BRN	asia	asia	0	28.2573	179000	341520	119263	1.75421	1.51	19.5302	-0.603329	0.723397	1	1.51453	0.666273
9	2008	BRN	asia	asia	0	35.7797	226000	431192	241317	1.66755	1.42	21.3348	-3.13073	0.56204	2.1	1.51453	1.06777
9	2009	BRN	asia	asia	0	25.3522	157000	299545	280204	1.65347	1.45	20.9195	-2.91321	3.76188	1	1.51453	1.78474
9	2010	BRN	asia	asia	0	36.6121	214000	408297	342042	1.69902	1.36	18.9374	0.142445	0.55802	0.4	1.51453	1.59833
9	2011	BRN	asia	asia	0	35.9439	242000	461719	386796	1.75331	1.26	19.128	-0.137617	4.06808	0.1	1.51453	1.59833
9	2012	BRN	asia	asia	0	37.7167	209000	398758	241146	1.796	1.25	18.6862	-0.0999377	7.21452	0.1	1.51453	1.15381
9	2013	BRN	asia	asia	1	38.2009	225000	429284	291871	1.80206	1.25	18.177	-1.84275	4.60757	0.4	1.51453	1.2972
9	2014	BRN	asia	asia	1	38.2009	201000	383494	226151	1.75354	1.27	17.5001	-2.47338	-4.37826	-0.2	1.51453	1.12513
9	2015	BRN	asia	asia	1	35.0862	218000	415929	257782	1.67869	1.37	15.5904	3.03775	3.21752	-0.4	1.51453	1.18249
9	2016	BRN	asia	asia	1	36.8408	219000	417837	258964	1.59808	1.38	15.8494	-2.04882	-2.41269	-0.7	1.51453	1.18249
9	2017	BRN	asia	asia	1	34.7828	259000	494154	358258	1.5245	1.38	15.8798	-0.657895	2.92658	-0.2	1.51453	1.38324
9	2018	BRN	asia	asia	1	30.1052	278000	530405	420417	1.46108	1.35	15.9567	-4.72583	1.74593	0.2	1.51453	1.51229
10	2003	KHM	asia	asia	0	5.88219	701000	507222	-739169	2.33346	3973.33	0.187846	7.30042	6.08974	1.2	-0.253766	-1.05445
10	2004	KHM	asia	asia	0	3.73957	1055000	750780	-1218339	2.24378	4016.25	0.185354	8.30302	10.3719	3.9	-0.275232	-1.15482
10	2005	KHM	asia	asia	0	5.74361	1422000	994990	-1948018	2.19348	4092.5	0.202382	10.8144	10.4519	6.3	-0.296699	-1.36991
10	2006	KHM	asia	asia	0	11.3298	1700000	1169231	-2426361	2.14655	4103.25	0.221662	9.18878	5.34154	6.1	-0.302065	-1.42727
10	2007	KHM	asia	asia	0	9.83144	2015000	1356849	-2587014	2.10957	4056.17	0.267536	9.37583	2.30188	7.7	-0.312798	-1.28388
10	2008	KHM	asia	asia	0	6.6453	2125000	1392912	-2972008	2.28989	4054.17	0.292263	4.40409	11.0883	25	-0.323532	-1.39859
10	2009	KHM	asia	asia	0	7.35575	2162000	1378465	-2837748	3.31731	4139.33	0.34338	-1.73565	-1.65777	-0.7	-0.334265	-1.31256
10	2010	KHM	asia	asia	0	5.78004	2508000	1554212	-3543634	3.34912	4184.92	0.350212	4.15507	7.10617	4	-0.344998	-1.41293
10	2011	KHM	asia	asia	0	4.80941	2882000	1734394	-4072070	3.39076	4058.5	0.363373	5.15428	8.67554	5.5	-0.355731	-1.41293
10	2012	KHM	asia	asia	0	8.00618	3584000	2092754	-4190280	3.42425	4033	0.372302	4.86163	2.94653	2.9	-0.366465	-1.16916
10	2013	KHM	asia	asia	1	11.1836	4210000	2382928	-4801438	3.43073	4027.25	0.375244	6.727	4.03106	2.9	-0.377198	-1.14048
10	2014	KHM	asia	asia	1	9.7579	4503000	2468228	-5716730	3.41533	4037.5	0.438182	4.36224	2.79228	3.9	-0.387931	-1.26954
10	2015	KHM	asia	asia	1	9.07763	4775000	2531913	-5925107	3.37245	4067.75	0.558566	4.24626	4.24017	1.2	-0.398664	-1.24086
10	2016	KHM	asia	asia	1	6.98556	5012000	2567868	-7297216	3.32538	4058.69	0.639014	5.2747	5.08712	3	-0.409398	-1.45595
10	2017	KHM	asia	asia	1	9.27317	5602000	2769950	-8316886	3.27738	4050.58	0.65308	5.24559	2.97805	2.9	-0.420131	-1.48463
10	2018	KHM	asia	asia	1	10.501	6201000	2955135	-9561849	3.25025	4051.17	0.667596	5.22175	3.01947	2.36667	-0.430864	-1.54198
11	2003	IDN	asia	asia	0	-2.87431	4467000	-508713	-4582133	3.14135	8577.13	1.59718	4.38659	2.50095	6.8	-2.12403	-1.02577
11	2004	IDN	asia	asia	0	-4.12213	5321000	-605968	-5152943	3.11389	8938.85	1.60195	4.43045	3.56805	6.1	-1.31546	-0.968416
11	2005	IDN	asia	asia	0	-1.37692	5002000	-569640	-4485386	3.07746	9704.74	1.58876	4.47476	2.57348	10.5	-0.911177	-0.896718
11	2006	IDN	asia	asia	0	1.19527	4871000	-554702	-4088523	3.04736	9159.32	1.66848	4.4306	1.8106	13.1	-0.911176	-0.83936
11	2007	IDN	asia	asia	0	0.649982	5506000	-627002	-2884566	3.01471	9141	1.7051	4.44527	3.62579	6.4	-0.911176	-0.523895
11	2008	IDN	asia	asia	0	3.46474	6234000	-709894	-2997787	2.9923	9698.96	1.66822	4.45021	3.95139	10.2	-0.911175	-0.480877
11	2009	IDN	asia	asia	0	7.5682	6324000	-720137	-5308106	2.96875	10389.9	1.70582	4.44202	3.47436	4.4	-0.911175	-0.839359
11	2010	IDN	asia	asia	0	10.8461	7003000	-797476	-4974272	2.9128	9090.43	1.7247	4.44583	3.34789	5.1	-0.911176	-0.710306
11	2011	IDN	asia	asia	0	10.5566	7650000	-871153	-4885358	2.70312	8770.43	1.74595	4.61746	3.65332	5.4	-0.911176	-0.638609
11	2012	IDN	asia	asia	0	10.1672	8044000	-916022	-4444892	2.6889	9386.63	1.76702	4.61192	4.09924	4.3	-0.911176	-0.552572
11	2013	IDN	asia	asia	1	10.1325	8802000	-1002342	-4485095	2.65644	10461.2	1.76344	3.98607	4.07297	6.4	-0.911176	-0.509554
11	2014	IDN	asia	asia	1	10.5662	9435000	-1074426	-4131183	2.61121	11865.2	1.88755	3.2909	3.91259	6.4	-0.911176	-0.437857
11	2015	IDN	asia	asia	1	11.1312	10407000	-1185116	-3064494	2.54736	13389.4	1.89546	3.61691	3.52105	6.4	-1.46707	-0.294465
11	2016	IDN	asia	asia	1	13.4012	11519000	-1311746	-2400886	2.47978	13308.3	1.96471	3.89267	3.77102	3.5	-1.5176	-0.208428
11	2017	IDN	asia	asia	1	13.8307	14040000	-1598828	93520.4	2.40846	13380.8	2.0151	3.758	3.75755	3.8	-1.5176	0.006661
11	2018	IDN	asia	asia	1	12.8308	15810000	-1800387	105312	2.34487	14236.9	2.08973	4.11795	3.94384	3.2	-1.5176	0.0066611
12	2003	PDR	asia	asia	0	-6.13274	196000	122735	-260073	5.90852	10569	0.16361	2.67743	13.3534	15.5	-0.189179	-1.3269
12	2004	PDR	asia	asia	0	-1.68151	407000	253212	-575065	5.86854	10585.4	0.190006	6.00409	8.93308	10.5	-0.212455	-1.41294
12	2005	PDR	asia	asia	0	3.02298	672000	415298	-1007309	5.10183	10655.2	0.181906	7.00772	5.19435	7.2	-0.235898	-1.49897
12	2006	PDR	asia	asia	0	2.01945	842000	516795	-1274208	3.67407	10159.9	0.188682	3.21555	2.95257	6.5	-0.245279	-1.51331
12	2007	PDR	asia	asia	0	-1.35844	1142000	693477	-1662699	3.70342	9603.16	0.23423	8.21771	-1.16885	4.7	-0.259444	-1.45595
12	2008	PDR	asia	asia	0	-10.269	1295000	773818	-1755474	3.71303	8744.22	0.224369	4.72944	15.0905	7.6	-0.273693	-1.35558
12	2009	PDR	asia	asia	0	-6.47557	1239000	728148	-1750627	3.6672	8516.05	0.285699	7.72268	2.48538	0.1	-0.288025	-1.41294
12	2010	PDR	asia	asia	0	-15.8601	1670000	964762	-2239869	3.60055	8258.77	0.274934	2.96515	15.4945	6	-0.302439	-1.34124
12	2011	PDR	asia	asia	0	-6.32368	1894000	1074996	-2513147	3.52541	8030.06	0.343019	5.31616	1.60244	7.6	-0.316938	-1.3269
12	2012	PDR	asia	asia	0	-15.8601	2291000	1276795	-2514302	3.46686	8007.76	0.378644	7.76206	13.1707	4.3	-0.331519	-1.09747
12	2013	PDR	asia	asia	1	-15.8591	2700000	1476675	-2614722	3.41652	7860.14	0.494344	7.11404	3.31723	6.4	-0.346184	-0.968416
12	2014	PDR	asia	asia	1	-10.9264	3164000	1697094	-2701110	3.40512	8048.96	0.378712	7.03547	3.11857	4.1	-0.360932	-0.853701
12	2015	PDR	asia	asia	1	-10.4277	3543000	1862511	-3329487	3.40923	8147.91	0.374987	5.69685	2.93216	1.3	-0.375762	-0.939737
12	2016	PDR	asia	asia	1	-2.70659	3315000	1706820	-3305365	3.42	8179.27	0.481851	5.26579	2.9325	1.6	-0.390677	-0.997093
12	2017	PDR	asia	asia	1	-8.02024	3257000	1641266	-3200831	3.40964	8351.53	0.503558	5.99937	2.99441	0.8	-0.405674	-0.982754
12	2018	PDR	asia	asia	1	-7.05152	3770000	1857956	-3921222	3.38167	8489.24	0.518953	5.654	2.95302	2	-0.420755	-1.04011
13	2003	MYS	asia	asia	0	15.7801	10577000	13100000	9018819	3.44225	3.8	6.39546	4.74386	5.96673	1.1	-0.911176	0.852682
13	2004	MYS	asia	asia	0	16.2466	15703000	19400000	13400000	3.37282	3.8	6.77017	4.80458	7.70434	1.4	-0.102606	0.852682
13	2005	MYS	asia	asia	0	16.9258	16431000	20300000	10700000	3.32595	3.79	7.11249	3.97736	6.98595	3	0.301679	0.651933
13	2006	MYS	asia	asia	0	17.8495	17547000	21700000	12200000	3.29699	3.67	7.29005	5.11287	4.52966	3.6	0.301679	0.694949
13	2007	MYS	asia	asia	0	18.5406	20973000	25900000	13400000	3.25041	3.44	7.79665	5.07153	8.30108	2	0.301679	0.637592
13	2008	MYS	asia	asia	0	18.2488	22052000	27200000	6471104	3.16879	3.34	8.13326	1.74056	6.66105	5.4	0.301679	0.293447
13	2009	MYS	asia	asia	0	13.0567	23646000	29200000	6599788	3.03608	3.52	7.20004	-2.16788	-1.25538	0.6	0.301679	0.279108
13	2010	MYS	asia	asia	0	14.552	24577000	30300000	12100000	2.87839	3.22	7.70439	4.38867	5.07005	1.6	0.301679	0.494199
13	2011	MYS	asia	asia	0	16.0187	24714000	30500000	10100000	2.5361	3.06	7.59577	4.50704	5.21232	3.2	0.301679	0.408163
13	2012	MYS	asia	asia	0	12.7533	25033000	30900000	17800000	2.37141	3.09	7.53083	2.54931	6.79037	1.7	0.301679	0.709288
13	2013	MYS	asia	asia	1	11.9589	25715000	31700000	22300000	2.27129	3.15	7.96855	3.69002	5.79059	2.1	0.301679	0.867021
13	2014	MYS	asia	asia	1	10.1538	27437000	33900000	26100000	2.22373	3.27	8.25534	4.61651	5.55195	3.1	0.301679	0.953058
13	2015	MYS	asia	asia	1	8.00164	25721000	31700000	18200000	2.20563	3.91	8.12364	4.34921	4.60114	2.1	0.301679	0.70929
13	2016	MYS	asia	asia	1	7.86687	26757000	33000000	13600000	2.19918	4.15	7.89943	3.0173	4.42361	2.1	0.301679	0.508539
13	2017	MYS	asia	asia	1	7.09052	25948000	32000000	10600000	2.16798	4.3	7.8031	4.2313	5.40797	3.9	0.301679	0.408164
13	2018	MYS	asia	asia	1	2.57237	25832000	31900000	20900000	2.13016	4.04	8.04694	2.5491	6.50042	0.9	0.301679	0.809665
14	2003	MMR	asia	asia	0	11.6512	597000	-872669	-1048979	1.60165	6.14	0.228822	4.30786	4.0987	26.8	-0.911177	-1.75708
14	2004	MMR	asia	asia	0	11.8842	657000	-960375	-1154404	1.52807	5.81	0.219934	4.35094	4.03219	4.5	-0.911177	-1.75708
14	2005	MMR	asia	asia	0	12.1219	660000	-964760	-1159676	1.45833	5.82	0.23059	4.39445	3.98836	9.4	-0.911177	-1.75708
14	2006	MMR	asia	asia	0	12.3643	630000	-920907	-1106963	1.37812	5.84	0.213732	4.35108	4.03073	20	-0.911177	-1.75708
14	2007	MMR	asia	asia	0	12.6116	716000	-1046618	-1258072	1.31036	5.62	0.220829	4.36549	4.04283	26.8	-0.911177	-1.75708
14	2008	MMR	asia	asia	0	12.9457	731000	-1068544	-1284428	1.28078	5.44	0.166509	4.37034	4.06588	26.8	-0.911176	-1.75708
14	2009	MMR	asia	asia	0	12.8068	763000	-1115320	-1340655	1.29762	5.58	0.153946	4.3623	4.09022	1.5	-0.911176	-1.75708
14	2010	MMR	asia	asia	0	28.8617	792000	-1157711	-1391611	1.35494	5.63	0.170033	4.36604	4.0925	7.7	-0.911176	-1.75708
14	2011	MMR	asia	asia	0	32.2676	816000	-1192793	-1433781	1.42301	5.44	0.172729	4.78651	4.11704	5	-0.911176	-1.75708
14	2012	MMR	asia	asia	0	29.1514	1059000	-1547999	-1222966	1.48108	640.65	0.240284	2.02698	4.11738	1.5	-0.911176	-1.15483
14	2013	MMR	asia	asia	1	27.6236	2044000	-2987828	-2184615	1.50027	933.57	0.284805	8.46871	4.09587	4.73333	-0.911176	-1.06879
14	2014	MMR	asia	asia	1	24.5246	3081000	-4503669	-2762801	1.47577	984.35	0.404807	6.08052	4.09232	3.74444	-0.911176	-0.896722
14	2015	MMR	asia	asia	1	24.8006	4681000	-6842478	-3929064	1.4611	1162.62	0.480529	7.08108	4.15114	3.32593	-0.911176	-0.839364
14	2016	MMR	asia	asia	1	25.37	2907000	-4249322	-1522969	1.43694	1234.87	0.5829	6.14535	4.15763	3.93457	-0.911176	-0.523897
14	2017	MMR	asia	asia	1	23.3118	3443000	-5032819	-1556928	1.42861	1360.36	0.591116	5.67683	4.20325	3.66831	-0.911176	-0.452201
14	2018	MMR	asia	asia	1	24.4941	3551000	-5190683	-1707603	1.45248	1429.81	0.606332	6.30109	4.21212	3.64294	-0.911176	-0.48088
15	2003	PHL	asia	asia	0	29.3329	1907000	2353227	-889686	1.86672	54.2	0.932957	2.4567	3.35189	2.3	-2.12403	-0.466537
15	2004	PHL	asia	asia	0	27.197	2291000	2827082	-1298799	1.79191	56.04	0.926194	4.2507	3.89587	4.8	-2.12403	-0.566913
15	2005	PHL	asia	asia	0	28.4587	2623000	3236768	-1374176	1.70358	55.09	0.947918	3.29362	2.47011	6.5	-1.82082	-0.523895
15	2006	PHL	asia	asia	0	27.6117	2843000	3508246	-2345534	1.6076	51.31	0.838095	2.61007	2.3301	5.5	-1.5176	-0.825021
15	2007	PHL	asia	asia	0	25.2721	3092000	3815510	-2063255	1.52463	46.15	0.889226	4.04824	2.83492	2.9	-1.5176	-0.667288
15	2008	PHL	asia	asia	0	26.312	3139000	3873508	-2274662	1.47314	44.32	0.888514	2.71245	1.97303	8.3	-1.5176	-0.724645
15	2009	PHL	asia	asia	0	28.4339	3017000	3722961	-2229516	1.46489	47.68	0.880196	2.97338	0.658663	4.2	-1.5176	-0.738985
15	2010	PHL	asia	asia	0	29.2816	3520000	4343660	-2550753	1.58012	45.11	0.936046	5.15031	1.64284	3.8	-1.5176	-0.724646
15	2011	PHL	asia	asia	0	26.3008	3917000	4833557	-2332933	2.11007	43.31	0.91986	1.16347	3.81892	4.7	-1.5176	-0.595592
15	2012	PHL	asia	asia	0	26.498	4273000	5272859	-1870969	2.12064	42.23	0.956568	5.33027	4.82545	3	-1.5176	-0.437858
15	2013	PHL	asia	asia	1	28.1687	4681000	5776332	-841414	2.10905	42.45	1.03985	6.38336	3.85328	2.6	-1.5176	-0.179751
15	2014	PHL	asia	asia	1	28.5665	4833000	5963903	-1284543	2.05975	44.4	1.10858	4.05671	3.82823	3.6	-1.5176	-0.265786
15	2015	PHL	asia	asia	1	28.1421	5361000	6615452	-1501752	1.99289	45.5	1.1725	4.32293	4.66668	0.7	-1.5176	-0.280125
15	2016	PHL	asia	asia	1	28.3216	5967000	7363255	-2013762	1.91903	47.49	1.25034	4.95281	5.53205	1.3	-1.5176	-0.337483
15	2017	PHL	asia	asia	1	28.5762	6621000	8170287	-2139532	1.8899	50.4	1.36698	4.96339	4.36383	2.9	-1.5176	-0.323143
15	2018	PHL	asia	asia	1	26.5673	7168000	8845282	-2932995	1.87696	52.66	1.38816	4.45347	4.09828	5.2	-1.5176	-0.409179
16	2003	SGP	asia	asia	0	25.8728	4703000	12100000	16000000	-1.42152	1.74	9.9252	5.35701	2.78769	0.5	1.51453	3.40508
16	2004	SGP	asia	asia	0	29.2407	6553000	16900000	22300000	1.25192	1.69	10.1092	4.40637	3.94564	1.7	1.51453	3.40508
16	2005	SGP	asia	asia	0	32.6827	7079000	18300000	24100000	2.35051	1.66	9.56208	5.27119	1.67767	0.4	1.51453	3.40508
16	2006	SGP	asia	asia	0	37.172	7588000	19600000	25800000	3.12939	1.59	9.53154	9.19426	1.16904	1	1.51453	3.40508
16	2007	SGP	asia	asia	0	38.2009	7957000	20500000	27100000	4.166	1.51	9.5784	4.65254	2.63878	2.1	1.51453	3.40508
16	2008	SGP	asia	asia	0	33.1911	7778000	20100000	26500000	5.32152	1.41	9.40656	-4.29022	-1.12773	6.6	1.51453	3.40508
16	2009	SGP	asia	asia	0	32.575	7488000	19300000	25500000	3.01595	1.45	9.43321	-4.416	-3.23848	0.6	1.51453	3.40508
16	2010	SGP	asia	asia	0	38.2009	9161000	23700000	31200000	1.77183	1.36	10.0507	14.8747	2.51816	2.8	1.51453	3.40508
16	2011	SGP	asia	asia	0	38.2009	10390000	26800000	35200000	2.0849	1.26	10.3743	1.5801	1.81564	5.2	1.51453	3.39074
16	2012	SGP	asia	asia	0	38.2009	11098000	28700000	37800000	2.45339	1.25	10.079	0.916052	1.20962	4.6	1.51453	3.40508
16	2013	SGP	asia	asia	1	36.1806	11899000	30700000	39800000	1.61931	1.25	10.0032	2.2234	1.16381	2.4	1.51453	3.34773
16	2014	SGP	asia	asia	1	37.0288	11864000	30600000	39500000	1.29844	1.27	9.58783	4.61396	2.26837	1	1.51453	3.33339
16	2015	SGP	asia	asia	1	34.1201	12051000	31100000	40500000	1.18638	1.37	9.27485	-1.95671	3.91023	-0.5	1.51453	3.36207
16	2016	SGP	asia	asia	1	33.951	12913000	33300000	43400000	1.29744	1.38	9.32493	1.38113	1.4079	-0.5	1.51453	3.36207
16	2017	SGP	asia	asia	1	35.7195	13903000	35900000	47300000	0.0885955	1.38	9.72441	3.48101	3.28906	0.6	1.51453	3.40508
16	2018	SGP	asia	asia	1	35.7207	14673000	37900000	50000000	0.469704	1.35	9.65344	2.81247	2.26765	0.4	1.51453	3.40508
17	2003	THA	asia	asia	0	13.014	10082000	-1148148	1223729	4.26307	41.48	3.09478	5.75578	6.54678	1.8	-0.961712	0.121378
17	2004	THA	asia	asia	0	13.5854	11737000	-1336621	414788	4.14184	40.22	3.35584	5.27112	6.69205	2.8	-1.5176	0.0353402
17	2005	THA	asia	asia	0	13.0782	11567000	-1317258	1072237	4.02172	40.22	3.44798	3.38755	3.53043	4.5	-1.5176	0.0926979
17	2006	THA	asia	asia	0	15.2346	13822000	-1574062	-2484521	3.92175	37.88	3.47838	5.16129	2.18179	4.6	-1.5176	-0.179751
17	2007	THA	asia	asia	0	17.7018	14464000	-1647176	-2392518	3.80862	34.52	3.55975	5.18494	0.626628	2.2	-1.5176	-0.165412
17	2008	THA	asia	asia	0	14.357	14584000	-1660833	-3248862	3.70867	33.31	3.59106	0.989818	2.29412	5.5	-1.5176	-0.222769
17	2009	THA	asia	asia	0	13.6318	14150000	-1611396	-1123169	3.60936	34.29	3.46708	-1.08407	-1.39697	-0.8	-1.5176	-0.0793759
17	2010	THA	asia	asia	0	14.3909	15936000	-1814786	-1721961	3.52923	31.69	3.65009	6.22441	4.93621	3.2	-1.5176	-0.108055
17	2011	THA	asia	asia	0	16.1217	19230000	-2189904	-1802136	2.38178	30.49	3.61816	2.24735	1.34625	3.8	-1.5176	-0.0937148
17	2012	THA	asia	asia	0	13.4621	22354000	-2545663	-3697602	2.12666	31.08	3.85806	4.43612	6.21818	3	-1.5176	-0.165411
17	2013	THA	asia	asia	1	11.3608	26547000	-3023165	-3249183	2.08635	30.73	3.98434	0.308182	0.478308	2.2	-1.5176	-0.122394
17	2014	THA	asia	asia	1	10.3556	24810000	-2825365	-6949921	2.04143	32.48	3.91124	1.89116	0.339352	1.9	-1.5176	-0.280126
17	2015	THA	asia	asia	1	11.3818	29923000	-3407635	-10100000	1.9893	34.25	3.95659	2.58308	1.91179	-0.9	-1.5176	-0.337483
17	2016	THA	asia	asia	1	13.5944	32530000	-3704523	-6313774	1.9416	35.3	3.94978	3.4592	2.50691	0.2	-1.5176	-0.194091
17	2017	THA	asia	asia	1	15.7009	35592000	-4053229	-6908084	1.8855	33.94	4.03073	3.86341	2.6265	0.7	-1.5176	-0.194091
17	2018	THA	asia	asia	1	15.1287	38178000	-4347729	-7957448	1.82633	32.31	4.06227	3.75983	4.30694	1.1	-1.5176	-0.20843
18	2003	VNM	asia	asia	0	24.9722	2429000	-276620	-854582	3.18851	15509.6	0.925836	5.6402	7.00375	3.2	0.301678	-0.351824
18	2004	VNM	asia	asia	0	25.0583	2928000	-333447	-1995808	3.16039	15746	1.08472	7.1065	6.11289	7.8	0.301678	-0.681628
18	2005	VNM	asia	asia	0	17.7941	3477000	-395968	-2320164	3.13893	15858.9	1.17711	-1.44116	6.27368	8.3	0.301678	-0.667289
18	2006	VNM	asia	asia	0	18.2406	3583000	-408030	-2545031	3.13249	15994.2	1.19851	5.64432	6.46897	7.4	0.301679	-0.710307
18	2007	VNM	asia	asia	0	18.3845	4229000	-481589	-2276198	3.12818	16105.1	1.31409	5.46877	8.74883	8.3	0.301679	-0.538235
18	2008	VNM	asia	asia	0	14.377	4236000	-482379	-2765898	3.12537	16302.2	1.43385	4.42963	6.63993	23.1	0.301679	-0.65295
18	2009	VNM	asia	asia	0	8.88828	3747000	-426694	-1533205	3.13268	16302.2	1.58431	-5.44273	1.25547	7.1	0.301679	-0.409182
18	2010	VNM	asia	asia	0	20.3085	5050000	-575086	-2645678	3.17705	16302.2	1.74834	14.8747	7.10963	8.9	0.301679	-0.523896
18	2011	VNM	asia	asia	0	17.7873	6014000	-684869	-3064477	3.17859	16302.2	1.72818	4.58981	3.03818	18.7	0.301679	-0.509557
18	2012	VNM	asia	asia	0	20.4175	6848000	-779845	-2703883	3.18117	16302.2	1.69419	4.33099	3.79201	9.1	0.301679	-0.394843
18	2013	VNM	asia	asia	1	20.1903	7572000	-862295	-2446862	3.16314	16302.2	1.74244	4.03949	4.07786	6.6	0.301679	-0.323146
18	2014	VNM	asia	asia	1	18.9017	7874000	-896686	-2092825	3.14681	16302.2	1.89034	4.32824	5.00793	4.7	0.301679	-0.265789
18	2015	VNM	asia	asia	1	15.9762	7944000	-904657	-1997515	3.11803	16302.2	2.16701	5.17712	8.19456	0.9	0.301679	-0.251449
18	2016	VNM	asia	asia	1	16.2984	10013000	-1140273	-2804923	3.0845	16302.2	2.55966	6.10454	6.19806	3.2	0.301679	-0.280128
18	2017	VNM	asia	asia	1	13.1748	12922000	-1471561	-6028613	3.03442	16302.2	2.53777	1.72457	6.26295	3.5	0.301679	-0.466539
18	2018	VNM	asia	asia	1	13.6002	15498000	-1764933	-5230344	2.97782	16302.2	2.81346	6.56381	6.20047	3.5	0.301679	-0.337485
19	2003	KAZ	asia	asia	0	-5.67372	3237000	-368636	-3598913	0.46611	149.58	0.925836	7.69294	11.4098	6.4	0.301678	-1.1118
19	2004	KAZ	asia	asia	0	-8.95902	4291000	-488668	-5201469	0.824456	136.04	1.08472	7.57247	13.0652	6.9	0.301678	-1.21218
19	2005	KAZ	asia	asia	0	-8.5107	4365000	-497095	-4727850	1.01827	132.88	1.17711	5.04728	9.70813	7.6	0.301678	-1.08313
19	2006	KAZ	asia	asia	0	-4.64562	4707000	-536041	-4963287	1.18687	126.09	1.19851	5.42672	11.375	8.7	0.301678	-1.05445
19	2007	KAZ	asia	asia	0	4.36159	5311000	-604826	-5600174	1.2729	122.55	1.31409	6.0219	9.55514	10.8	0.301678	-1.05445
19	2008	KAZ	asia	asia	0	4.38384	4117000	-468851	-4282125	1.34724	120.3	1.43385	-2.16321	6.08009	17.1	0.301678	-1.04011
19	2009	KAZ	asia	asia	0	5.86446	3774000	-429790	-3654786	2.76571	147.5	1.58431	4.91356	-2.1526	7.3	0.301678	-0.968412
19	2010	KAZ	asia	asia	0	5.38967	4097000	-466574	-4378821	1.54005	147.35	1.74834	1.39988	9.89844	7.4	0.301678	-1.06879
19	2011	KAZ	asia	asia	0	8.53912	5685000	-647419	-5994543	1.55988	146.62	1.72818	1.61513	10.3404	8.5	-0.0015353	-1.05445
19	2012	KAZ	asia	asia	0	6.69052	6163000	-701855	-5879963	1.53689	149.11	1.69419	5.20962	8.53566	5.2	-0.304749	-0.954075
19	2013	KAZ	asia	asia	1	7.56722	6841000	-779068	-6624920	1.56749	152.13	1.74244	9.62424	9.05823	5.9	-0.304749	-0.968414
19	2014	KAZ	asia	asia	1	9.52348	6333000	-721216	-5224852	1.59881	179.19	1.89034	3.29095	-0.153295	6.8	-0.304749	-0.82502
19	2015	KAZ	asia	asia	1	9.20522	6430000	-732263	-5489278	1.5892	221.73	2.16701	6.75574	0.342243	6.7	-0.304749	-0.853698
19	2016	KAZ	asia	asia	1	5.20792	6509000	-741259	-5276719	1.54961	342.16	2.55966	-4.79429	-0.195371	14.4	-0.304749	-0.81068
19	2017	KAZ	asia	asia	1	7.8524	7701000	-877007	-6243040	1.48603	326	2.53777	-0.163541	-0.12239	7.4	-0.304749	-0.810679
19	2018	KAZ	asia	asia	1	5.65052	8789000	-1000911	-3092160	1.47511	344.71	2.81346	-0.032215	3.91353	9.5	-0.304749	-0.351822
20	2003	KGZ	asia	asia	0	-4.77337	179505	73926.1	-186705	1.04276	43.65	1.14748	6.2071	18.8342	3	-0.360427	-1.04011
20	2004	KGZ	asia	asia	0	1.11738	181318	74672.8	-219791	1.20728	42.65	1.12996	4.38748	6.76504	4.1	-0.362525	-1.21218
20	2005	KGZ	asia	asia	0	4.04726	183150	75427.1	-261405	1.12221	41.01	1.07877	-0.2845	7.36378	4.3	-0.364623	-1.42727
20	2006	KGZ	asia	asia	0	1.53812	185000	76189	-282615	1.07218	40.15	1.07128	3.77608	18.2292	5.6	-0.366721	-1.52765
20	2007	KGZ	asia	asia	0	13.3091	243000	100075	-371218	0.947912	37.32	1.28088	7.83751	1.58724	10.2	-0.36882	-1.52765
20	2008	KGZ	asia	asia	0	1.54461	304000	125197	-420813	0.944553	36.57	1.46415	4.85034	12.1708	24.5	-0.370918	-1.38425
20	2009	KGZ	asia	asia	0	12.1947	283000	116548	-428266	1.20447	42.9	1.29861	1.89959	-8.89202	6.8	-0.373017	-1.51331
20	2010	KGZ	asia	asia	0	3.84524	259000	106665	-339952	1.2552	45.96	1.209	-3.65341	1.61674	8	-0.375115	-1.31256
20	2011	KGZ	asia	asia	0	2.84325	337000	138788	-466493	1.34705	46.14	1.4235	0.238387	8.14963	16.6	-0.376514	-1.38425
20	2012	KGZ	asia	asia	0	-0.857765	348000	143318	-446790	1.86587	47	1.83118	5.85079	9.45431	2.8	-0.377039	-1.28388
20	2013	KGZ	asia	asia	1	-10.0232	415000	170910	-538760	2.24976	48.44	1.71357	5.79617	5.97154	6.6	-0.377039	-1.29822
20	2014	KGZ	asia	asia	1	-9.89739	413000	170087	-518397	2.33779	53.65	1.72419	3.39973	0.862727	7.5	-0.377039	-1.2552
20	2015	KGZ	asia	asia	1	-10.9221	402000	165557	-516119	2.45673	64.46	1.82125	2.05773	-3.01424	6.5	-0.377039	-1.28388
20	2016	KGZ	asia	asia	1	4.70955	321000	132198	-379904	2.5029	69.91	1.62393	0.826303	-2.62246	0.4	-0.377039	-1.1835
20	2017	KGZ	asia	asia	1	6.87739	421000	173381	-480144	2.46366	68.87	1.57711	2.97512	4.49385	3.2	-0.377039	-1.14048
20	2018	KGZ	asia	asia	1	7.75006	423000	174205	-421770	2.58628	68.84	1.65217	3.63092	1.84714	3.36667	-0.377039	-0.997091
21	2003	TJK	asia	asia	0	-7.58834	309072	119296	-392380	1.77621	3.06	0.438171	8.00296	5.02098	16.3	-0.342776	-1.26954
21	2004	TJK	asia	asia	0	-7.66499	312194	121039	-463493	1.83421	2.97	0.509853	10.6123	4.51943	7.1	-0.346942	-1.48463
21	2005	TJK	asia	asia	0	-15.8601	315347	122806	-413912	1.89483	3.12	0.476121	5.23479	4.07651	7.1	-0.351115	-1.31256
21	2006	TJK	asia	asia	0	-1.54158	318532	124596	-354148	1.95139	3.3	0.50953	4.87933	3.67812	10	-0.355295	-1.11181
21	2007	TJK	asia	asia	0	-15.8601	321750	126410	-362338	2.01096	3.44	0.577325	6.885	3.31378	13.1	-0.359481	-1.12615
21	2008	TJK	asia	asia	0	-15.8143	325000	128243	-431242	2.07111	3.43	0.518327	6.44408	2.98017	20.5	-0.363675	-1.3269
21	2009	TJK	asia	asia	0	-13.7598	207000	82037.9	-283573	2.13216	4.14	0.416183	1.46881	2.67251	6.4	-0.367875	-1.36992
21	2010	TJK	asia	asia	0	-4.13832	160000	63687	-237541	2.1919	4.38	0.409685	14.8747	2.3893	6.4	-0.372083	-1.48463
21	2011	TJK	asia	asia	0	-2.8312	183000	73157.7	-253319	2.23858	4.61	0.402306	5.90467	2.13556	12.4	-0.374637	-1.38426
21	2012	TJK	asia	asia	0	-3.94852	244000	97964.6	-358752	2.36797	4.74	0.471203	4.97192	1.90711	5.8	-0.375372	-1.47029
21	2013	TJK	asia	asia	1	-5.60879	208000	83869.6	-305821	2.48688	4.76	0.406906	6.14232	1.6929	5	-0.375609	-1.47029
21	2014	TJK	asia	asia	1	1.50272	213000	86253.2	-267358	2.6151	4.94	0.589479	5.67297	1.91186	6.1	-0.375846	-1.2552
21	2015	TJK	asia	asia	1	1.46596	414000	168361	-519654	2.73448	6.16	0.629719	5.59574	1.83729	5.7	-0.376083	-1.2552
21	2016	TJK	asia	asia	1	8.95973	344000	140488	-441655	2.85528	7.84	0.642957	5.80368	1.81402	6	-0.37632	-1.28388
21	2017	TJK	asia	asia	1	13.049	431000	176756	-664597	2.95706	8.55	0.632028	5.69079	1.85439	5.93333	-0.376557	-1.54199
21	2018	TJK	asia	asia	1	7.82491	1035000	426246	-1729530	3.01521	9.15	0.65075	5.69674	1.83523	5.87778	-0.376794	-1.67104
22	2003	ALB	europe	europe	0	16.0606	1020153	-116174	-812389	2.06027	121.86	1.36045	3.56987	14.638	0.5	-2.12403	-0.796341
22	2004	ALB	europe	europe	0	18.7315	1.03046e+06	-117348	-658058	1.9718	102.78	1.42741	3.17868	5.09451	2.3	-2.12403	-0.638607
22	2005	ALB	europe	europe	0	19.3016	1.04087e+06	-118534	-799034	1.82643	99.87	1.36288	2.78336	7.8937	2.4	-1.87135	-0.767663
22	2006	ALB	europe	europe	0	17.8008	1051380	-119734	-822179	1.66223	98.1	1.3602	3.1773	9.87622	2.4	-1.5176	-0.782
22	2007	ALB	europe	europe	0	10.0803	1062000	-120943	-662971	1.49222	90.43	1.40978	3.04644	16.3098	2.9	-1.5176	-0.624267
22	2008	ALB	europe	europe	0	4.49756	1247000	-142009	-599648	1.43512	83.89	1.41062	3.00237	14.7196	3.4	-1.5176	-0.480873
22	2009	ALB	europe	europe	0	3.82366	1711000	-194850	-700100	1.47329	94.98	1.45437	1.99185	4.72176	2.2	-1.5176	-0.409176
22	2010	ALB	europe	europe	0	6.25058	2191000	-249510	-865088	1.60937	103.94	1.56196	4.8288	2.23228	3.6	-1.5176	-0.394837
22	2011	ALB	europe	europe	0	5.09345	2469000	-281169	-1505910	1.78778	100.9	1.70435	3.88895	2.07641	3.4	-1.5176	-0.609927
22	2012	ALB	europe	europe	0	3.62832	3156000	-359404	-2151204	1.84838	108.18	1.55611	0.818287	0.311989	2	-1.5176	-0.681623
22	2013	ALB	europe	europe	1	1.20005	2857000	-325353	-1824495	1.74364	105.67	1.59576	3.64284	2.03282	1.9	-1.5176	-0.638605
22	2014	ALB	europe	europe	1	-0.790826	3341000	-380469	-1414964	1.64612	105.48	1.73384	1.20827	3.02304	1.6	-1.5176	-0.423515
22	2015	ALB	europe	europe	1	-1.04753	3784000	-430914	-1222763	1.48476	125.96	1.61097	2.76231	1.78928	1.9	-1.5176	-0.32314
22	2016	ALB	europe	europe	1	0.104964	4070000	-463483	-906654	1.54401	124.14	1.6025	3.9085	2.28172	1.3	-1.5176	-0.222765
22	2017	ALB	europe	europe	1	-1.21005	4643000	-528735	-1100875	1.54129	119.1	1.66832	2.57338	2.36468	2	-1.5176	-0.237104
22	2018	ALB	europe	europe	1	-2.58722	5340000	-608108	-2031853	1.31716	107.99	1.63663	3.0814	2.14523	2	-1.5176	-0.380497
23	2003	ARM	europe	europe	0	4.01085	206000	-301122	-93152.2	-0.684515	578.76	1.18275	14.2642	7.83107	4.7	-0.911176	-0.452195
23	2004	ARM	europe	europe	0	6.99738	263000	-384442	-134012	-0.726435	533.45	1.27792	10.6668	9.52506	7	-0.911176	-0.509553
23	2005	ARM	europe	europe	0	12.8925	319000	-466300	-189993	-0.806585	457.69	1.52346	14.8747	9.80111	0.6	-0.911176	-0.595589
23	2006	ARM	europe	europe	0	17.6104	382000	-558391	-227515	-0.928139	416.04	1.54813	14.7442	9.13248	2.9	-0.911176	-0.595589
23	2007	ARM	europe	europe	0	18.3239	511000	-746957	-355637	-1.02897	342.08	1.80038	14.8747	14.2152	4.4	-0.911176	-0.695963
23	2008	ARM	europe	europe	0	18.4537	558000	-815660	-364344	-1.01156	305.97	1.99038	8.34438	6.26856	8.9	-0.911176	-0.652945
23	2009	ARM	europe	europe	0	4.92945	575000	-840509	-301238	-0.831045	363.28	1.60977	-8.44428	-3.82072	3.4	-0.911176	-0.523892
23	2010	ARM	europe	europe	0	3.25857	684000	-999841	-436807	-0.531245	373.66	1.54867	3.67373	4.18867	8.2	-0.911176	-0.638606
23	2011	ARM	europe	europe	0	1.20421	758000	-1108011	-440587	-0.1849	372.5	1.76752	2.9491	2.42777	7.7	-0.911176	-0.581249
23	2012	ARM	europe	europe	0	-0.96466	963000	-1407671	-463081	0.108997	401.76	2.03588	7.21232	8.79059	2.6	-0.911176	-0.480873
23	2013	ARM	europe	europe	1	0.561264	1084000	-1584543	-428004	0.341743	409.63	1.91894	4.82486	0.443316	5.8	-0.911176	-0.394838
23	2014	ARM	europe	europe	1	-0.980672	1204000	-1759954	-458121	0.427773	415.92	1.90384	1.46252	0.479587	3	-0.911176	-0.380499
23	2015	ARM	europe	europe	1	2.81889	1192000	-1742411	-470647	0.407693	477.92	1.71622	2.20897	-8.15663	3.7	-0.911176	-0.394838
23	2016	ARM	europe	europe	1	0.722662	1260000	-1841811	-569768	0.356702	480.49	1.83512	-1.72967	-1.38888	-1.3	-0.911176	-0.452197
23	2017	ARM	europe	europe	1	0.432373	1495000	-2185323	-654596	0.327886	482.72	1.77777	8.40871	12.3446	1	-0.911176	-0.437857
23	2018	ARM	europe	europe	1	-3.7821	1652000	-2414818	-225879	0.309166	482.99	1.9725	2.80361	4.50834	2.5	-0.911176	-0.136731
24	2003	AZE	europe	europe	0	-1.03303	768000	-1122627	-831844	1.14502	0.98	3.46414	9.20837	4.97868	2.2	0.301679	-1.08313
24	2004	AZE	europe	europe	0	0.763864	989000	-1445675	-1283939	1.2613	0.98	3.39529	5.95546	9.68797	6.7	0.301679	-1.29822
24	2005	AZE	europe	europe	0	9.77702	693000	-1012997	-780421	1.40475	0.95	3.57056	14.8747	18.8342	9.7	-0.153142	-1.12615
24	2006	AZE	europe	europe	0	11.9564	682000	-996918	-816930	1.47963	0.89	3.58176	14.8747	18.8342	8.3	-0.304749	-1.19784
24	2007	AZE	europe	europe	0	15.7334	732000	-1070005	-908310	1.51533	0.86	3.21994	14.8747	16.7562	16.7	-0.304749	-1.24086
24	2008	AZE	europe	europe	0	19.3052	1043000	-1524612	-1339085	2.47801	0.82	3.51784	14.4782	4.37052	20.8	-0.304749	-1.28388
24	2009	AZE	europe	europe	0	17.319	1005000	-1469065	-1347941	2.45287	0.8	2.90677	13.9092	4.20308	1.5	-0.304749	-1.34123
24	2010	AZE	europe	europe	0	18.7521	1280000	-1871048	-1808553	1.59506	0.8	2.73964	5.50004	-8.89202	5.7	-0.304749	-1.41293
24	2011	AZE	europe	europe	0	20.6342	1562000	-2283263	-2072612	1.7346	0.79	3.06164	-4.92783	18.8342	7.9	-0.304749	-1.3269
24	2012	AZE	europe	europe	0	20.3479	1986000	-2903048	-2492829	1.78635	0.79	3.30828	2.70748	0.850986	1.1	-0.304749	-1.2552
24	2013	AZE	europe	europe	1	22.1436	2130000	-3113540	-2184894	1.77852	0.78	3.35848	1.09323	2.39164	2.4	-0.304749	-1.02577
24	2014	AZE	europe	europe	1	21.1476	2160000	-3157393	-2370531	1.7585	0.78	3.46982	-0.375705	8.51466	1.4	-0.304749	-1.09747
24	2015	AZE	europe	europe	1	12.9677	1922000	-2809495	-1861293	1.72631	1.02	3.40028	1.14167	3.9191	4	-0.304749	-0.968415
24	2016	AZE	europe	europe	1	6.28174	2044000	-2987830	-1715655	1.6774	1.6	3.41616	0.619732	4.9418	12.4	-0.304749	-0.839361
24	2017	AZE	europe	europe	1	9.53319	2454000	-3587150	-2235735	1.56477	1.72	3.22105	0.461899	5.79185	12.9	-0.304749	-0.911058
24	2018	AZE	europe	europe	1	8.35285	2633000	-3848804	-2172284	1.4734	1.7	3.49704	0.7411	4.88425	1.9	-0.304749	-0.825022
25	2003	BLR	europe	europe	0	9.14967	64000	-93552.3	-30776.3	-0.0310542	0.28	5.87782	8.05924	7.94532	26.8	0.301679	-0.48088
25	2004	BLR	europe	europe	0	13.5671	67000	-97937.5	-52394.4	-0.023415	0.28	6.25968	12.1891	10.1496	18.1	0.301679	-0.782006
25	2005	BLR	europe	europe	0	15.2768	91000	-133020	-64638.2	-0.035476	0.28	6.38339	10.2172	15.4276	10.3	0.301679	-0.71031
25	2006	BLR	europe	europe	0	17.5795	89000	-130096	-46627.1	0.0241954	0.28	6.67699	10.2353	13.3965	7	0.301679	-0.5239
25	2007	BLR	europe	europe	0	16.901	105000	-153484	-61031.9	0.166806	0.28	6.56307	8.54388	13.8905	8.4	0.301679	-0.581256
25	2008	BLR	europe	europe	0	18.8107	90500	-132289	-48710.5	0.270916	0.28	6.86461	10.1411	16.7338	14.8	0.301679	-0.538237
25	2009	BLR	europe	europe	0	14.3051	95000	-138867	-51132.5	0.380166	0.28	6.60207	-0.304243	0.223409	12.9	0.301679	-0.538237
25	2010	BLR	europe	europe	0	14.6496	119300	-174387	-74475.8	0.50148	0.3	7.06002	8.22422	9.63872	7.7	0.301679	-0.624273
25	2011	BLR	europe	europe	0	18.6863	116000	-169564	-70752.4	0.50503	0.5	6.76713	5.23654	2.39563	26.8	0.301679	-0.609934
25	2012	BLR	europe	europe	0	18.5125	6129900	-8960419	-2332458	0.583048	0.83	6.86537	1.51012	10.7884	26.8	-0.203678	-0.380505
25	2013	BLR	europe	europe	1	15.8882	6241800	-9123992	-1927522	0.676846	0.89	6.9459	-0.370465	10.6344	18.3	-0.304749	-0.308809
25	2014	BLR	europe	europe	1	14.9713	5374900	-7856794	-349584	0.736117	1.02	6.86276	2.14179	4.18771	18.1	-0.304749	-0.0650401
25	2015	BLR	europe	europe	1	16.2263	4385600	-5671768	-536786	0.793591	1.59	6.37256	-5.29485	-2.47531	13.5	-0.304749	-0.122397
25	2016	BLR	europe	europe	1	13.67	10935400	-8615104	-84012.3	0.745489	1.99	6.39949	-2.75808	-3.31083	11.8	-0.304749	-0.0076826
25	2017	BLR	europe	europe	1	14.7508	11060200	-8713425	-84964.4	0.572798	1.93	6.50107	3.41017	4.71755	6	-0.304749	-0.007682
25	2018	BLR	europe	europe	1	16.0237	11501600	-5185492	1066131	0.432702	2.04	6.79879	3.00154	8.32536	4.9	-0.304749	0.0926941
26	2003	BGR	europe	europe	0	1.3069	4048000	-460984	1303984	-0.282797	1.73	6.78083	5.56195	7.21552	2.3	0.301679	0.32213
26	2004	BGR	europe	europe	0	0.436067	4630000	-527263	2420937	-0.249496	1.58	6.55403	6.80374	10.2006	6.1	0.301679	0.522881
26	2005	BGR	europe	europe	0	1.58987	4837000	-550835	2182377	-0.254448	1.57	6.77157	7.02971	8.26914	5	0.301679	0.451184
26	2006	BGR	europe	europe	0	-0.527212	5158000	-587389	1365701	-0.26769	1.56	6.98757	4.84293	9.35976	7.3	-0.153142	0.264773
26	2007	BGR	europe	europe	0	-4.65153	5151000	-586591	551370	-0.248679	1.43	7.55455	2.91916	12.1686	8.4	-1.5176	0.107041
26	2008	BGR	europe	europe	0	3.5272	5780000	-658222	38531.8	-0.220467	1.34	7.19959	10.1494	4.15275	12.3	-1.5176	0.0066664
26	2009	BGR	europe	europe	0	8.09575	5739000	-653553	367429	-0.169291	1.41	6.18104	-0.64814	-3.76355	2.8	-1.5176	0.0640232
26	2010	BGR	europe	europe	0	7.43127	6047000	-688627	560568	-0.188315	1.48	6.56864	1.76849	0.953604	2.4	-1.5176	0.0927018
26	2011	BGR	europe	europe	0	8.67489	6328000	-720628	314395	-0.177597	1.41	7.31912	1.38865	3.26658	4.2	-1.5176	0.0496832
26	2012	BGR	europe	europe	0	8.48722	6541000	-744884	231185	-0.116335	1.52	6.69961	2.54744	3.92218	3	-1.5176	0.035344
26	2013	BGR	europe	europe	1	11.3148	6898000	-785539	-151850	-0.0975441	1.47	6.038	0.168475	-2.04332	0.9	-1.5176	-0.0220137
26	2014	BGR	europe	europe	1	9.45873	7311000	-832571	48727.1	-0.108408	1.47	6.40813	3.82443	3.49102	-1.3	-1.5176	0.0066649
26	2015	BGR	europe	europe	1	9.0008	7099000	-808418	-54480.6	-0.178846	1.76	6.75324	2.90365	4.468	-0.1	-1.31546	-0.0076744
26	2016	BGR	europe	europe	1	12.6647	8252000	-939713	1001625	-0.244264	1.77	6.29085	6.5666	4.23078	-0.8	-0.911176	0.12138
26	2017	BGR	europe	europe	1	14.6322	8883000	-1011563	1205594	-0.274061	1.74	6.69997	6.27492	4.56515	2.1	-0.911176	0.135719
26	2018	BGR	europe	europe	1	14.4647	9273000	-1055969	1391491	-0.269102	1.66	6.33659	4.09126	5.12231	2.8	-0.911176	0.150058
27	2003	HRV	europe	europe	0	4.63139	7409000	9142687	5786340	0.342049	6.7	5.26852	3.95537	4.61872	1.8	1.51453	0.780988
27	2004	HRV	europe	europe	0	6.01005	7912000	9763388	5838820	0.338652	6.03	5.33483	5.73835	4.52416	2.1	1.51453	0.73797
27	2005	HRV	europe	europe	0	7.22585	7743000	9554832	4714834	0.438498	5.95	5.39953	3.5475	4.44483	3.3	1.51453	0.608916
27	2006	HRV	europe	europe	0	8.72031	7988000	9857161	3833136	0.332374	5.84	5.49786	4.75615	1.26303	3.2	1.51453	0.479862
27	2007	HRV	europe	europe	0	9.00092	8559000	10600000	4229871	0.286029	5.36	5.88394	5.57773	5.04814	2.9	1.51453	0.494202
27	2008	HRV	europe	europe	0	8.27124	8665000	10700000	3039755	0.295033	4.94	5.60984	1.00346	3.03094	6.1	1.41346	0.350808
27	2009	HRV	europe	europe	0	5.19008	8694000	10700000	2551267	0.20098	5.28	5.11488	-7.90781	-8.7534	2.4	0.908106	0.293451
27	2010	HRV	europe	europe	0	5.10298	9111000	11200000	4110735	0.0782445	5.5	4.9558	-1.0096	-1.29686	1	0.908107	0.451184
27	2011	HRV	europe	europe	0	4.66568	9927000	12200000	4478901	-0.0429361	5.34	4.84492	0.190044	1.41455	2.3	0.908107	0.451184
27	2012	HRV	europe	europe	0	3.6434	10369000	-15200000	3934898	0.0263887	5.85	4.4814	-2.25765	-2.08015	3.4	0.908106	0.379487
27	2013	HRV	europe	europe	1	5.54261	10948000	13500000	5881474	0.0811491	5.7	4.40946	1.06922	-1.24985	2.2	0.908106	0.537219
27	2014	HRV	europe	europe	1	7.41999	11623000	14300000	7910750	-0.0185618	5.75	4.28601	0.538888	-2.03608	-0.2	0.908106	0.680612
27	2015	HRV	europe	europe	1	12.7762	12683000	15700000	9177796	-0.410082	6.86	4.37976	4.72762	1.19763	-0.5	0.908107	0.72363
27	2016	HRV	europe	europe	1	11.9764	13809000	17000000	9002543	-0.257731	6.81	4.48847	1.72537	3.85787	-1.1	0.908107	0.651933
27	2017	HRV	europe	europe	1	14.2805	15593000	19200000	9942003	-0.733638	6.62	4.65917	6.01236	4.36784	1.1	0.908107	0.637594
27	2018	HRV	europe	europe	1	14.4797	16645000	20500000	9180693	-0.400588	6.28	4.66862	3.52442	4.10996	1.5	0.908107	0.551559
28	2003	CZE	europe	europe	0	5.0924	5076000	6263762	5565606	-0.122154	28.21	12.6883	6.49545	4.81159	0.1	1.51453	1.09645
28	2004	CZE	europe	europe	0	6.4498	6061000	7479247	6037237	-0.063183	25.7	12.8006	6.5604	3.4515	2.8	1.51453	0.996079
28	2005	CZE	europe	europe	0	7.91344	6336000	7818598	6765429	0.0446235	23.96	12.3934	6.56106	3.14596	1.9	1.51453	1.06778
28	2006	CZE	europe	europe	0	8.59607	6435000	7940763	5671589	0.177007	22.6	12.4595	4.92267	3.49611	2.5	1.51453	0.881366
28	2007	CZE	europe	europe	0	10.1329	6680000	8243094	5312802	0.488301	20.29	12.6345	4.58422	3.57979	2.9	1.51453	0.79533
28	2008	CZE	europe	europe	0	8.5673	6649000	8204839	5860203	0.73545	17.07	12.0489	1.79322	2.03815	6.4	1.51453	0.881366
28	2009	CZE	europe	europe	0	3.92946	6032000	7443464	5575887	0.474307	19.06	11.2087	-5.98822	-1.18932	1	1.51453	0.924384
28	2010	CZE	europe	europe	0	3.37888	6334000	7816130	5310100	0.197209	19.1	11.4549	1.71117	0.757301	1.5	1.51453	0.838349
28	2011	CZE	europe	europe	0	3.7869	6715000	8286283	5725797	0.111146	17.7	11.1625	1.44835	0.0458424	1.9	1.51453	0.852688
28	2012	CZE	europe	europe	0	5.06544	7647000	-11200000	5752927	0.156317	19.58	10.7571	0.527118	-1.35074	3.3	1.51453	0.752312
28	2013	CZE	europe	europe	1	4.59092	7852000	9689337	5456785	0.160148	19.57	10.321	-0.335151	0.480815	1.4	1.51453	0.694955
28	2014	CZE	europe	europe	1	6.02311	8096000	9990434	7251622	0.233457	20.76	10.0726	1.68628	1.69046	0.3	1.51453	0.895704
28	2015	CZE	europe	europe	1	10.4556	8707000	10700000	8548014	0.323237	24.6	10.1477	5.0867	3.49058	0.3	1.51453	0.981741
28	2016	CZE	europe	europe	1	9.96204	9321000	11500000	10600000	0.31853	24.44	10.3254	2.4969	3.43825	0.7	1.51453	1.13947
28	2017	CZE	europe	europe	1	10.2852	10160000	12500000	12000000	0.408265	23.38	10.3986	4.51882	3.97373	2.5	1.51453	1.18249
28	2018	CZE	europe	europe	1	10.5835	10611000	13100000	11500000	0.493103	21.73	10.4415	3.29375	3.05809	2.1	1.51453	1.08212
29	2003	EST	europe	europe	0	11.7467	1462000	818809	2441581	-0.81159	13.86	13.7405	7.38581	10.3567	1.3	0.301679	1.67003
29	2004	EST	europe	europe	0	11.7346	1750000	980106	3098205	-0.782095	12.6	14.1498	7.75918	8.73083	3	0.301679	1.7704
29	2005	EST	europe	europe	0	14.2779	1917000	1073636	3531304	-0.75679	12.58	14.4898	11.11	10.3226	4.1	0.301679	1.8421
29	2006	EST	europe	europe	0	14.9191	1940000	1086518	3545854	-0.776088	12.47	13.7177	8.96793	13.4837	4.4	0.301679	1.82776
29	2007	EST	europe	europe	0	14.7381	1900000	1064116	3418254	-0.642968	11.43	16.5898	6.1717	8.94385	6.6	0.301679	1.79908
29	2008	EST	europe	europe	0	12.2862	2222000	1244455	3965697	-0.455242	10.69	15.663	-3.40661	-4.21269	10.4	0.301679	1.78474
29	2009	EST	europe	europe	0	9.47046	2180000	1220933	3953258	-0.380189	11.26	13.4229	-8.44428	-8.89202	-0.1	0.301679	1.81342
29	2010	EST	europe	europe	0	8.75577	2511000	1406313	4517495	-0.417259	11.81	16.5885	0.67832	-0.675839	3	0.301679	1.79908
29	2011	EST	europe	europe	0	13.058	2823000	1581052	5281206	-0.493243	11.2533	16.1311	8.04994	3.82377	5	0.301679	1.87078
29	2012	EST	europe	europe	0	13.4808	2957000	1656102	5743899	-0.344755	11.4411	15.3793	4.48699	4.75115	3.9	0.301679	1.94247
29	2013	EST	europe	europe	1	12.9346	3111000	1742353	6444527	-0.138347	11.5015	17.3624	3.44801	3.93502	2.8	0.301679	2.07153
29	2014	EST	europe	europe	1	14.1471	3160000	1769797	7044469	-0.0466781	11.3986	17.2093	2.66652	3.90495	-0.1	0.301679	2.22926
29	2015	EST	europe	europe	1	12.2084	2961000	1658349	6558384	0.280631	11.4471	15.0674	2.44181	4.8985	-0.5	0.30168	2.21492
29	2016	EST	europe	europe	1	11.4495	3131000	1753560	6845130	0.243717	11.4491	16.3444	2.50731	4.5341	0.1	0.30168	2.18624
29	2017	EST	europe	europe	1	14.7548	3244000	1816847	6952625	0.345467	11.4316	17.6711	5.94829	2.6595	3.4	0.30168	2.14323
29	2018	EST	europe	europe	1	15.1595	3234000	1811246	8183272	0.584963	11.4426	18.6152	3.63247	3.9758	3.4	0.30168	2.53039
30	2003	GEO	europe	europe	0	11.087	994514	-1363.79	-635107	0.0636788	2.15	0.816543	7.55401	6.7684	0.837735	0.200442	-0.638611
30	2004	GEO	europe	europe	0	15.2055	1.00456e+06	-5818.98	-310213	0.112501	1.92	0.900468	7.70509	6.77517	5.65633	0.208395	-0.308805
30	2005	GEO	europe	europe	0	12.9977	1.01471e+06	-10363.7	50407.2	0.089288	1.81	1.10967	7.85919	7.11393	8.24709	0.216348	0.0496766
30	2006	GEO	europe	europe	0	6.17805	1.02496e+06	-14999.6	433044	0.150848	1.78	1.22972	8.01638	7.46963	9.16096	0.223473	0.4225
30	2007	GEO	europe	europe	0	3.30811	1035309	-19714.5	185044	0.192552	1.67	1.4611	8.17671	7.84311	9.2449	0.229438	0.178734
30	2008	GEO	europe	europe	0	-5.67444	1.04577e+06	-24536.9	216905	0.403546	1.49	1.29753	8.34024	8.23526	9.99949	0.235403	0.207412
30	2009	GEO	europe	europe	0	-8.22787	1056330	-29454.7	203949	-0.18764	1.67	1.48732	8.50705	8.64702	1.72751	0.241368	0.193073
30	2010	GEO	europe	europe	0	-1.55726	1067000	-34469.7	404910	-0.0338041	1.78	1.47186	8.67719	9.07938	7.11018	0.247333	0.379485
30	2011	GEO	europe	europe	0	-2.51419	1833000	-67319	984719	-0.113096	1.69	1.80177	8.39335	7.52045	8.54293	0.253297	0.537217
30	2012	GEO	europe	europe	0	3.05042	2460000	-101222	2309246	-0.0521901	1.65	1.99172	9.30234	5.23152	-0.943659	0.259262	0.938718
30	2013	GEO	europe	europe	1	4.4243	2884000	-131419	2996747	0.3752	1.66	2.04887	2.96638	0.222315	-0.512058	0.265227	1.03909
30	2014	GEO	europe	europe	1	4.9113	2939000	-146918	4402484	0.718599	1.77	2.36139	5.33268	3.1821	3.06881	0.271192	1.49795
30	2015	GEO	europe	europe	1	2.85006	3012000	-163843	4036743	0.822919	2.27	2.56626	0.965036	-0.0096843	4.00358	0.277157	1.34022
30	2016	GEO	europe	europe	1	6.58055	3297000	-193923	4465985	0.734645	2.37	2.61251	0.396808	-0.617333	2.13493	0.283122	1.35456
30	2017	GEO	europe	europe	1	7.69499	4069400	-257344	5804006	0.692304	2.51	2.81197	4.41189	1.2917	6.03532	0.289087	1.42626
30	2018	GEO	europe	europe	1	9.43828	4757000	-279797	6580068	0.647231	2.53	2.78722	1.92458	0.22156	2.61525	0.295051	1.38324
31	2003	HUN	europe	europe	0	3.65377	9.78042e+06	25300000	13100000	0.338511	224.31	6.0587	4.29476	8.73872	4.7	0.301679	1.34022
31	2004	HUN	europe	europe	0	4.66782	9879210	17700000	13400000	0.398122	202.75	5.90006	4.3377	2.23885	6.7	0.301679	1.35456
31	2005	HUN	europe	europe	0	4.58484	9979000	12300000	12900000	0.510332	199.58	5.94433	4.33814	3.06482	3.6	0.301679	1.29721
31	2006	HUN	europe	europe	0	6.05234	9259000	11400000	12100000	0.639721	210.39	5.93808	4.57149	1.70767	3.9	0.301679	1.31154
31	2007	HUN	europe	europe	0	4.77462	8638000	10700000	10800000	0.628309	183.63	5.81759	-0.99297	1.19587	8	0.301679	1.25419
31	2008	HUN	europe	europe	0	5.11619	8814000	10900000	9158610	0.596166	172.11	5.72966	2.0355	-1.0996	6	0.301679	1.0391
31	2009	HUN	europe	europe	0	5.15694	9058000	11200000	8892602	0.603141	202.34	5.13414	-4.29156	-6.57497	4.2	0.301679	0.98174
31	2010	HUN	europe	europe	0	6.03192	9510000	11700000	8518147	0.430609	207.94	5.23193	0.700409	-2.56796	4.9	0.301679	0.895704
31	2011	HUN	europe	europe	0	6.1094	10250000	12600000	9621902	0.363199	201.05	5.15873	1.87255	0.898894	3.9	0.301679	0.938722
31	2012	HUN	europe	europe	0	5.36252	10353000	12800000	9124770	-0.056116	225.1	4.79754	-0.290134	-1.92713	5.7	0.301679	0.881365
31	2013	HUN	europe	europe	1	9.5251	10624000	13100000	8754253	0.11853	223.7	4.5054	3.67808	0.315293	1.7	0.301679	0.824007
31	2014	HUN	europe	europe	1	11.0717	12140000	15000000	7218171	0.121536	232.6	4.53267	2.85967	2.62528	-0.2	0.301679	0.594577
31	2015	HUN	europe	europe	1	12.5479	14316000	17700000	8306695	0.150141	279.33	4.82813	3.8469	4.09597	-0.1	0.301679	0.580238
31	2016	HUN	europe	europe	1	12.7612	15255000	18800000	7757792	0.0998444	281.52	5.02103	4.62051	5.17077	0.4	0.301679	0.508541
31	2017	HUN	europe	europe	1	12.3488	15785000	19500000	7800977	0.133177	274.43	5.30752	3.05811	5.02722	2.3	0.301679	0.494202
31	2018	HUN	europe	europe	1	14.2673	17552000	21700000	7667491	0.279086	270.21	5.38196	5.35113	5.00334	2.9	0.301679	0.436844
32	2003	LVA	europe	europe	0	0.455842	971000	543816	744418	-1.04013	0.57	3.51224	8.79492	9.06376	2.9	1.51453	0.766651
32	2004	LVA	europe	europe	0	0.221069	1079000	604302	672494	-0.943887	0.54	3.56765	7.82752	11.6204	6.2	1.51453	0.623257
32	2005	LVA	europe	europe	0	3.73943	1116000	625024	1015608	-0.933436	0.56	3.66001	13.1003	11.3678	6.7	1.51453	0.910043
32	2006	LVA	europe	europe	0	-2.05641	1535000	859688	1374906	-0.965773	0.56	3.92812	11.2781	18.8342	6.5	1.51453	0.895704
32	2007	LVA	europe	europe	0	2.02447	1653000	925775	1433193	-0.914799	0.51	4.15379	10.2761	11.1186	10.1	1.51453	0.867025
32	2008	LVA	europe	europe	0	4.42414	1684000	943137	1218596	-1.14818	0.48	3.98777	-0.586813	-6.95579	15.4	1.51453	0.723632
32	2009	LVA	europe	europe	0	9.62618	1323000	740956	919423	-1.42152	0.51	3.68481	-5.474	-8.89202	3.5	1.51453	0.694953
32	2010	LVA	europe	europe	0	-0.141228	1373000	768959	954171	-1.42152	0.53	4.20489	-7.94876	3.91718	-1.1	1.51453	0.694953
32	2011	LVA	europe	europe	0	1.34743	1493000	836166	1166016	-1.42152	0.5	3.87852	7.04394	5.57393	4.4	1.51453	0.780989
32	2012	LVA	europe	europe	0	2.80809	1435000	803684	1038412	-1.19909	0.55	3.86492	4.80709	4.94256	2.3	1.51453	0.723632
32	2013	LVA	europe	europe	1	2.50613	1536000	860250	1287701	-1.02987	0.53	3.84161	3.92462	6.80209	5.26667	1.51453	0.838347
32	2014	LVA	europe	europe	1	0.329995	1843000	1032189	1782920	-0.901948	0.526667	3.7728	2.78484	2.0082	0.6	1.51453	0.967401
32	2015	LVA	europe	europe	1	1.5627	2024000	1133562	2103132	-0.777437	0.535555	3.86239	3.84666	3.37735	0.2	1.51453	1.0391
32	2016	LVA	europe	europe	1	2.37145	1793000	1004188	1760259	-0.853577	0.530741	4.03043	3.02657	2.43648	0.1	1.51453	0.981739
32	2017	LVA	europe	europe	1	3.98778	1949000	1091560	2220831	-0.80691	0.530988	4.01349	4.49296	4.02479	2.9	1.51453	1.13947
32	2018	LVA	europe	europe	1	4.79701	1946000	1089881	1631423	-0.680734	0.532428	4.05396	4.08177	5.07314	2.5	1.51453	0.838347
33	2003	LTU	europe	europe	0	5.49334	1491000	835048	1356876	-0.948536	3.06	3.69163	10.0577	12.2123	-1.1	0.301679	0.910044
33	2004	LTU	europe	europe	0	6.09282	1800000	1008106	1767133	-1.25947	2.78	3.89807	10.1582	12.1217	1.2	0.301679	0.981741
33	2005	LTU	europe	europe	0	7.96122	2000000	1120118	1676694	-1.42152	2.77	4.20993	10.1593	13.4364	2.7	0.301679	0.838347
33	2006	LTU	europe	europe	0	7.43198	2180000	1220927	1296182	-1.42152	2.75	4.33899	8.54467	10.8537	3.7	0.301679	0.594579
33	2007	LTU	europe	europe	0	8.58858	1486000	832246	819620	-1.08155	2.52	4.82335	10.3386	13.7616	5.7	0.301679	0.551562
33	2008	LTU	europe	europe	0	6.03383	1611000	902253	911666	-0.922228	2.36	4.86263	3.99456	4.92736	10.9	0.301679	0.565901
33	2009	LTU	europe	europe	0	3.63919	1341000	751038	931933	-1.11932	2.48	4.10423	-8.44428	-8.89202	4.5	0.301679	0.694954
33	2010	LTU	europe	europe	0	7.70815	1507000	844007	1371435	-1.42152	2.61	4.42389	1.10477	-1.62777	1.3	0.301679	0.910043
33	2011	LTU	europe	europe	0	8.6747	1775000	994102	1488065	-1.42152	2.48	4.6068	5.99463	6.72634	4.1	0.301679	0.838346
33	2012	LTU	europe	europe	0	8.25831	1900000	1064111	1756328	-1.15704	2.69	4.73142	5.03897	4.4882	3.1	0.301679	0.924383
33	2013	LTU	europe	europe	1	11.2264	2012000	1126839	1975263	-0.829714	2.6	4.42548	5.59419	5.45698	1	0.301679	0.981741
33	2014	LTU	europe	europe	1	12.8952	2063000	1155403	2409896	-0.67788	2.6	4.42879	5.47159	4.689	0.1	0.301679	1.16815
33	2015	LTU	europe	europe	1	8.32682	2071000	1159889	2597423	-0.75913	2.63	4.57585	0.447229	5.05356	-0.9	0.301679	1.25419
33	2016	LTU	europe	europe	1	7.97771	2296000	1285903	3175922	-1.06863	2.61	4.59989	3.76107	5.36706	0.9	0.301679	1.38324
33	2017	LTU	europe	europe	1	10.3377	2523000	1413036	2911068	-1.17586	2.61333	4.95364	5.64044	4.9172	3.7	0.301679	1.15381
33	2018	LTU	europe	europe	1	11.2303	2825000	1582174	3056975	-0.713095	2.61778	5.01143	5.68411	5.18289	2.7	0.301679	1.08211
34	2003	MKD	europe	europe	0	-6.15742	158000	-10999.1	-87306.5	-0.1409	54.32	4.60546	1.92424	4.26288	0.9	0.205172	-0.552573
34	2004	MKD	europe	europe	0	-7.55717	165000	-11430.8	-58050.7	-0.186997	49.41	4.47977	5.1051	7.30245	-0.4	0.212439	-0.351822
34	2005	MKD	europe	europe	0	-2.79871	197000	-13583.9	-55185	-0.154017	49.28	4.71364	3.37019	7.00589	0.5	0.21973	-0.280127
34	2006	MKD	europe	europe	0	0.611948	202000	-13866.1	-33412.9	-0.120716	48.8	4.70925	6.43111	3.57802	3.2	0.226256	-0.16541
34	2007	MKD	europe	europe	0	-6.78094	230000	-15719.9	-34746.1	-0.0963394	44.73	5.02736	1.79951	7.4925	2.3	0.231698	-0.15107
34	2008	MKD	europe	europe	0	-5.75587	255000	-17356.4	23638.2	-0.0642779	41.87	4.91691	9.23332	4.69218	8.3	0.237159	0.0926987
34	2009	MKD	europe	europe	0	-0.189114	259000	-17558.8	46292.3	-0.0180221	44.1	4.41343	0.0380322	-3.38537	-0.7	0.242639	0.178735
34	2010	MKD	europe	europe	0	1.86237	262000	-17698.7	65612.9	0.033165	46.49	4.43003	2.57163	3.69052	1.5	0.248137	0.250431
34	2011	MKD	europe	europe	0	5.84228	327000	-22010.2	77201.9	0.0895413	44.23	4.93979	1.89877	-5.43939	3.9	0.253654	0.236091
34	2012	MKD	europe	europe	0	6.65061	351000	-23545.2	108034	0.144163	47.89	4.63458	-0.951027	1.11186	3.3	0.259189	0.307788
34	2013	MKD	europe	europe	1	8.54705	400000	-26745.9	117380	0.198212	46.4	4.21011	2.59587	1.77303	2.8	0.264743	0.293449
34	2014	MKD	europe	europe	1	10.9226	425000	-28331.6	142999	0.248243	46.44	3.97571	4.03785	2.10295	-0.3	0.270316	0.336468
34	2015	MKD	europe	europe	1	11.4857	486000	-32312.8	-3730.68	0.290948	55.54	3.81706	2.33549	4.35224	-0.3	0.275907	-0.0076763
34	2016	MKD	europe	europe	1	14.4327	510000	-33819.1	-25854	0.337705	55.73	3.7179	1.73383	3.80794	-0.2	0.281517	-0.0506942
34	2017	MKD	europe	europe	1	15.3868	631000	-41740.9	-50083.9	0.380993	54.67	3.9244	0.144981	0.636069	1.4	0.287145	-0.0793723
34	2018	MKD	europe	europe	1	13.7684	707000	-46663.3	-106805	0.41782	52.11	3.87242	2.41304	2.84002	1.5	0.292792	-0.151068
35	2003	MDA	europe	europe	0	2.96121	68310	-7779.17	-58316.1	-1.19925	13.94	1.8672	12.0743	18.8342	11.7	1.51453	-0.853698
35	2004	MDA	europe	europe	0	9.66337	69000	-54359.4	-71767.6	-1.1713	12.33	1.88262	8.57572	6.46312	12.5	1.51453	-1.04011
35	2005	MDA	europe	europe	0	9.22391	67000	-97937.6	-39904.6	-0.744758	12.6	1.95747	6.75408	13.977	12	1.51453	-0.595592
35	2006	MDA	europe	europe	0	10.3914	63000	-92090.5	-34812.1	-0.350382	13.13	1.9341	4.84761	8.10002	12.8	1.51453	-0.552573
35	2007	MDA	europe	europe	0	14.3505	70000	-102323	-40687.5	-0.304264	12.14	1.90584	1.16579	3.84037	12.4	1.51453	-0.58125
35	2008	MDA	europe	europe	0	14.9311	73000	-106708	-39291	-0.26303	10.39	1.90072	8.2417	6.00158	12.8	1.51453	-0.538233
35	2009	MDA	europe	europe	0	8.9146	60000	-87705.3	-38316.5	-0.198874	11.11	1.87661	-8.44428	-7.98391	-0.1	0.958641	-0.638608
35	2010	MDA	europe	europe	0	13.3739	64000	-93552.3	-38117.7	-0.172535	12.37	2.04718	9.13711	9.30911	7.5	0.908106	-0.595589
35	2011	MDA	europe	europe	0	11.9404	75000	-109632	-39291.9	-0.130624	11.74	2.05319	5.58995	9.28308	7.7	0.908106	-0.523892
35	2012	MDA	europe	europe	0	14.108	89000	-130096	-45350.2	-0.0859172	12.11	2.02492	1.82103	0.937237	4.5	0.908106	-0.509553
35	2013	MDA	europe	europe	1	16.0613	95600	-139744	-67905	-0.0996447	12.59	1.79401	9.18945	6.42027	4.6	0.503821	-0.710303
35	2014	MDA	europe	europe	1	14.2466	93900	-137259	-80162.1	-0.13392	14.04	1.95409	4.30643	5.53992	5.1	0.301679	-0.853696
35	2015	MDA	europe	europe	1	8.40861	94400	-137990	-88710.7	-0.801913	18.82	2.02668	-2.89916	-2.362	9.7	0.301679	-0.939732
35	2016	MDA	europe	europe	1	8.69345	121000	-176872	-120648	-1.09885	19.92	2.00566	4.30473	2.98143	6.4	0.301679	-0.997089
35	2017	MDA	europe	europe	1	7.08818	145000	-211954	-113390	-1.42152	18.5	1.94829	4.94215	5.36669	6.6	0.301679	-0.782
35	2018	MDA	europe	europe	1	4.54593	160000	-233881	-109060	-1.42152	16.8	2.13304	2.53691	3.94332	3	0.301679	-0.681625
36	2003	POL	europe	europe	0	4.28496	13720000	16900000	13300000	-0.247302	3.89	8.19238	2.99074	1.65541	0.7	0.301679	0.9674
36	2004	POL	europe	europe	0	3.3754	14290000	17600000	8086701	-0.240274	3.66	8.26387	2.85824	4.30894	3.4	0.301679	0.565899
36	2005	POL	europe	europe	0	6.47252	15200000	18800000	11400000	-0.22604	3.24	8.25216	5.05298	1.82041	2.2	0.604892	0.75231
36	2006	POL	europe	europe	0	6.74622	15670000	19300000	11800000	-0.24416	3.1	8.61346	5.85959	4.86674	1.3	0.908106	0.75231
36	2007	POL	europe	europe	0	8.46532	14975000	18500000	11900000	-0.237058	2.77	8.60258	5.71792	5.7067	2.5	0.908106	0.795328
36	2008	POL	europe	europe	0	8.89705	12960000	16000000	13300000	-0.171087	2.41	8.45623	5.97088	6.74025	4.2	0.908106	1.02476
36	2009	POL	europe	europe	0	7.66958	11890000	14700000	12000000	-0.115663	3.12	8.10293	1.41309	3.51841	3.8	0.908106	1.01042
36	2010	POL	europe	europe	0	7.31817	12470000	15400000	13500000	-0.469373	3.02	8.56884	3.31157	3.04036	2.6	0.908106	1.08212
36	2011	POL	europe	europe	0	8.98003	13350000	16500000	15600000	-0.130333	2.96	8.50635	4.95114	3.09335	4.2	0.908106	1.16815
36	2012	POL	europe	europe	0	8.48598	14840000	18300000	19500000	-0.20776	3.26	8.30197	1.50355	0.748646	3.6	0.908107	1.31154
36	2013	POL	europe	europe	1	8.86704	15800000	19500000	19400000	-0.266659	3.16	8.1867	1.83645	0.385225	1	0.908107	1.22551
36	2014	POL	europe	europe	1	9.44274	16000000	19700000	20500000	-0.283228	3.15	7.87559	2.98697	2.47219	0.1	0.908107	1.28287
36	2015	POL	europe	europe	1	10.822	16728000	20600000	22200000	-0.273799	3.77	7.95856	3.93473	3.06188	-0.9	0.908107	1.32588
36	2016	POL	europe	europe	1	10.0613	17471000	21600000	24900000	-0.209019	3.94	8.29435	2.76516	3.98553	-0.7	0.908107	1.42626
36	2017	POL	europe	europe	1	10.8085	18258000	22500000	25500000	-0.108901	3.78	8.5782	4.72833	4.4701	2.1	0.251144	1.39758
36	2018	POL	europe	europe	1	10.5516	19622000	24200000	25200000	-0.078428	3.61	8.76167	5.03025	4.23792	1.8	-0.405819	1.28286
37	2003	ROU	europe	europe	0	-7.12064	5595000	-8178501	-925462	-0.471485	3.32	4.98323	1.73829	9.16458	15.3	0.301679	-0.165409
37	2004	ROU	europe	europe	0	-4.87994	6600000	-9647556	-429218	-0.322505	3.26	4.91298	8.94937	16.5022	11.9	0.301679	-0.0650331
37	2005	ROU	europe	europe	0	-4.01709	5839000	-8535166	122637	-0.370871	2.91	4.87672	6.58946	11.9144	9	0.301679	0.0210031
37	2006	ROU	europe	europe	0	0.281875	6037000	-8824594	819334	-0.34634	2.81	5.1178	8.11279	10.8617	6.6	0.301679	0.135719
37	2007	ROU	europe	europe	0	3.62896	7722000	-11300000	826566	-1.23177	2.44	5.04843	8.7305	15.5357	4.8	0.301679	0.10704
37	2008	ROU	europe	europe	0	8.18127	8862000	-13000000	1456894	-1.42152	2.52	5.01453	12.0271	10.5289	7.9	0.301679	0.164398
37	2009	ROU	europe	europe	0	7.70264	7575000	-11100000	-58126.8	-0.58884	3.05	4.12948	-3.66581	-5.56767	5.6	0.301679	-0.0076735
37	2010	ROU	europe	europe	0	5.16427	7498000	-11000000	265012	-0.350299	3.18	4.04015	-3.34048	-4.42196	6.1	0.301679	0.0353443
37	2011	ROU	europe	europe	0	4.07457	7611000	-11100000	487278	-0.248798	3.05	4.38099	2.3326	1.90111	5.8	0.301679	0.0640229
37	2012	ROU	europe	europe	0	3.6223	7937000	-11600000	-60911.7	-0.419233	3.47	4.29692	2.47562	2.43773	3.3	-0.001535	-0.0076744
37	2013	ROU	europe	europe	1	6.23141	8019000	-11700000	743368	-0.439904	3.33	3.91891	3.3778	0.519232	4	-0.304749	0.0927009
37	2014	ROU	europe	europe	1	6.09159	8442000	-12300000	1750998	-0.44319	3.35	3.92302	4.84996	5.10583	1.1	-0.304749	0.207415
37	2015	ROU	europe	europe	1	6.42555	9331000	-13600000	3139594	-0.494177	4.01	3.98639	3.06754	6.4604	-0.6	-0.304748	0.336469
37	2016	ROU	europe	europe	1	3.74929	10223000	-14900000	3439726	-0.549538	4.06	3.93774	5.04488	8.50487	-1.3	-0.304748	0.336469
37	2017	ROU	europe	europe	1	1.79565	10926000	-16000000	3519584	-0.518512	4.05	4.11983	7.92871	10.6606	1.3	-0.456355	0.322129
37	2018	ROU	europe	europe	1	0.902457	11720000	-17100000	2262843	-0.472652	3.94	4.09446	4.57806	5.83584	4.6	-0.607962	0.193075
38	2003	RUS	europe	europe	0	2.49904	22521000	-32900000	-16300000	-0.410159	30.69	11.302	6.55013	7.99122	13.7	0.301678	-0.724645
38	2004	RUS	europe	europe	0	7.37136	22064000	-32300000	-17300000	-0.341369	28.81	11.3837	8.50277	12.3806	10.9	0.301679	-0.782002
38	2005	RUS	europe	europe	0	8.59928	22201000	-32500000	-18000000	-0.320179	28.28	11.3008	6.40117	12.0403	12.7	0.301679	-0.810681
38	2006	RUS	europe	europe	0	10.5752	22486000	-32900000	-21100000	-0.266209	27.19	11.6909	7.89133	12.3718	9.7	0.301679	-0.939736
38	2007	RUS	europe	europe	0	13.7175	22909000	-33500000	-24800000	-0.109882	25.58	11.6882	9.46832	14.3522	9	0.301679	-1.08313
38	2008	RUS	europe	europe	0	12.2756	23676000	-34600000	-29000000	0.0172124	24.85	11.7252	4.50335	10.515	14.1	0.301679	-1.22652
38	2009	RUS	europe	europe	0	2.38945	21339000	-31200000	-26800000	0.089874	31.74	10.9368	-7.93509	-5.15728	11.6	0.301679	-1.2552
38	2010	RUS	europe	europe	0	8.9505	22281000	-32600000	-26700000	0.105983	30.37	11.6285	4.4217	5.3949	6.8	0.301679	-1.19784
38	2011	RUS	europe	europe	0	12.1119	24932000	-36400000	-29100000	0.139033	29.38	12.2014	4.18363	6.61056	8.4	0.301679	-1.16917
38	2012	RUS	europe	europe	0	10.8542	28177000	-41200000	-31700000	0.248292	30.84	12.2594	3.36326	7.64667	5.1	-0.304749	-1.12615
38	2013	RUS	europe	europe	1	7.95488	30792000	-45000000	-33400000	0.310476	31.84	11.8973	1.17839	4.92881	6.8	-0.911176	-1.08313
38	2014	RUS	europe	europe	1	7.93467	32421000	-47400000	-30900000	0.335358	38.38	11.7769	-0.852484	0.182358	7.8	-0.911176	-0.954075
38	2015	RUS	europe	europe	1	9.49274	33729000	-49300000	-33600000	0.327694	60.94	11.7765	-1.76826	-8.89202	15.5	-0.911176	-0.997094
38	2016	RUS	europe	europe	1	7.86042	24571000	-35900000	-19900000	0.324077	67.06	11.72	0.263558	-2.06621	7	-0.911176	-0.810683
38	2017	RUS	europe	europe	1	8.39649	24390000	-35700000	-22200000	0.279313	58.34	11.7259	1.56115	3.19726	3.7	-0.911176	-0.911057
38	2018	RUS	europe	europe	1	8.74746	24551000	-35900000	-21000000	0.176545	62.67	12.1443	2.30538	2.31136	2.9	-0.911176	-0.8537
39	2003	SRB	europe	europe	0	-3.58758	339000	-38605.7	-114407	0.203564	57.59	6.24305	4.41332	5.7348	9.9	-0.557427	-0.337484
39	2004	SRB	europe	europe	0	-3.62345	392000	-44640.9	-137915	0.184999	58.38	6.74219	9.06494	11.4602	11	-0.304749	-0.351823
39	2005	SRB	europe	europe	0	-3.65969	453000	-51587.6	-100915	0.112427	66.71	6.25536	10.1792	9.1337	16.1	-0.304749	-0.22277
39	2006	SRB	europe	europe	0	-3.69629	469000	-53409.6	-23777	0.0179317	67.15	6.52521	5.36485	10.9706	11.7	-0.304749	-0.0506973
39	2007	SRB	europe	europe	0	-3.7764	696000	-79259.9	-95165.9	0.0058601	58.45	6.38543	6.12248	8.11757	6.4	-0.304749	-0.136733
39	2008	SRB	europe	europe	0	-5.18127	646000	-73565.9	-51276.4	-0.0179057	55.72	6.34848	5.33929	4.93883	12.4	-0.304749	-0.0793752
39	2009	SRB	europe	europe	0	0.321991	645000	-73452	-51196.5	0.0051376	67.58	5.96938	-1.26797	-2.95634	8.1	-0.304749	-0.0793744
39	2010	SRB	europe	europe	0	-0.874752	683000	-77779.4	-34625	0.0006734	77.73	6.19986	0.589326	-0.210537	6.1	-0.304749	-0.0506954
39	2011	SRB	europe	europe	0	-2.59734	764000	-87003.7	-16820.5	-0.386578	73.33	6.68595	2.82589	2.21549	11.1	-0.304749	-0.0220164
39	2012	SRB	europe	europe	0	-4.1681	810000	-92242.1	-87522.6	-0.230267	87.97	5.95249	-1.27158	-1.22491	7.3	-0.304749	-0.108053
39	2013	SRB	europe	europe	1	-1.13365	922000	-104997	-59961.7	-0.282674	85.16	6.066	2.65674	-1.20705	7.7	-0.304749	-0.0650344
39	2014	SRB	europe	europe	1	-1.67448	1029000	-117182	36366.5	-0.264172	88.41	5.17531	-1.07028	0.370502	2.1	-0.304749	0.0353416
39	2015	SRB	europe	europe	1	-2.32541	1132000	-128911	-24921.4	-0.291666	108.81	6.02036	1.3994	0.146181	1.4	-0.304749	-0.0220154
39	2016	SRB	europe	europe	1	-1.71118	1281000	-145879	-120046	-0.319221	111.28	6.18454	2.92773	1.78347	1.1	-0.304749	-0.0937125
39	2017	SRB	europe	europe	1	-1.90369	1497000	-170477	-269084	-0.295976	107.76	6.27398	1.43721	2.47953	3.1	-0.304749	-0.179749
39	2018	SRB	europe	europe	1	-1.9801	1711000	-194847	-283016	-0.278572	100.18	6.27959	6.55816	3.62743	2	-0.304749	-0.165409
40	2003	SVK	europe	europe	0	0.937583	1387000	1711553	1123011	-0.333982	36.77	7.77454	0.272568	0.959123	8.6	0.301679	0.809669
40	2004	SVK	europe	europe	0	2.50908	1401000	1728829	1295061	-0.289252	32.26	7.7138	6.53424	7.29105	7.5	0.301679	0.924383
40	2005	SVK	europe	europe	0	4.94378	1515000	1869504	1617682	-0.259771	31.02	7.81099	8.08703	4.50362	2.7	0.301679	1.06778
40	2006	SVK	europe	europe	0	5.6428	1612000	1989202	1559451	-0.267534	29.7	7.70329	8.25512	6.31225	4.5	0.301679	0.967402
40	2007	SVK	europe	europe	0	9.33742	1685000	2079284	1460940	-0.243704	24.69	7.5691	10.8779	7.83626	2.8	0.301679	0.867026
40	2008	SVK	europe	europe	0	8.04709	1767000	2180472	1557374	-0.186061	21.36	7.55616	6.78593	6.92476	4.6	0.301679	0.881366
40	2009	SVK	europe	europe	0	0.699373	1298000	1601727	976501	-0.141099	25.25	6.83774	-4.39871	-0.306435	1.6	0.301679	0.752312
40	2010	SVK	europe	europe	0	2.69992	1327000	1637513	1036374	-0.408451	23.7667	7.33273	3.9272	0.713875	1	0.301679	0.78099
40	2011	SVK	europe	europe	0	3.29132	1460000	1801635	1119310	-0.356807	23.4589	7.00364	1.28115	-2.0429	3.9	0.301679	0.766651
40	2012	SVK	europe	europe	0	4.39574	1528000	1885547	777055	-0.0874165	24.1585	6.71924	3.58297	0.230603	3.6	0.301679	0.508544
40	2013	SVK	europe	europe	1	5.3397	1670000	2060774	801375	-0.1508	23.7947	6.73135	1.56818	-1.2866	1.4	0.301679	0.479865
40	2014	SVK	europe	europe	1	5.69536	1475000	1820145	877004	-0.161895	23.804	6.26595	2.31275	1.7786	-0.1	0.301679	0.594579
40	2015	SVK	europe	europe	1	5.47233	1721000	2123710	1072625	-0.110722	23.9191	6.36199	3.41891	2.66624	-0.3	0.301679	0.623257
40	2016	SVK	europe	europe	1	5.36576	2027000	2501313	1408671	-0.0252184	23.8393	6.46214	2.64289	3.75247	-0.5	0.301679	0.694954
40	2017	SVK	europe	europe	1	5.11587	2162000	2667903	1471488	0.0529275	23.8541	6.9551	2.76754	4.16239	1.3	0.301679	0.680614
40	2018	SVK	europe	europe	1	4.25237	2256000	2783899	1988358	0.0919662	23.8708	6.98887	2.94311	3.71865	2.5	0.301679	0.881364
41	2003	SVN	europe	europe	0	10.9845	1373000	1694279	2332322	0.501718	207.11	8.8991	4.08108	3.44169	5.5	0.908107	1.6987
41	2004	SVN	europe	europe	0	11.3032	1499000	1849762	2761305	0.505557	192.38	9.06261	4.1219	2.47044	3.6	0.908107	1.8421
41	2005	SVN	europe	europe	0	11.9435	1555000	1918866	2596892	0.610744	192.71	9.16656	4.12231	1.88952	2.5	0.908107	1.67003
41	2006	SVN	europe	europe	0	14.1659	1617000	1995374	2978673	0.754829	191.03	9.3062	5.07651	0.9677	2.5	0.908107	1.8421
41	2007	SVN	europe	europe	0	15.0512	1751000	2160730	3175297	0.992922	192.04	9.24644	5.23775	5.92454	3.7	0.908107	1.81342
41	2008	SVN	europe	europe	0	13.6692	1958000	2416167	3466445	0.592003	191.927	9.6725	3.02766	2.70681	5.6	0.908107	1.7704
41	2009	SVN	europe	europe	0	7.44165	1824000	2250812	3438452	1.33202	191.666	8.6475	-7.50441	1.15494	0.8	0.908107	1.88512
41	2010	SVN	europe	europe	0	6.41134	2049000	2528461	3451264	0.864263	191.877	8.74655	1.28703	0.534779	1.8	0.908107	1.68436
41	2011	SVN	europe	europe	0	5.9615	2236000	2759218	3862429	0.634096	191.823	8.17591	0.631099	0.584126	1.8	0.908107	1.72738
41	2012	SVN	europe	europe	0	3.72645	2377000	2933214	3731058	0.634586	191.789	7.91149	-3.02725	-2.39535	2.6	0.908107	1.56965
41	2013	SVN	europe	europe	1	4.75882	2502000	3087465	3532616	0.556609	191.83	7.62605	-0.953201	-4.06671	1.8	0.908107	1.41192
41	2014	SVN	europe	europe	1	7.64077	2675000	3300947	3776881	0.519396	191.814	6.93297	3.09096	1.5239	0.2	0.908107	1.41192
41	2015	SVN	europe	europe	1	6.28769	3022000	3729145	4440149	0.492566	191.811	6.92053	-0.107846	1.95181	-0.5	0.908107	1.46928
41	2016	SVN	europe	europe	1	6.83697	3397000	5908917	5234679	0.5166	191.818	7.40399	3.61398	4.28202	-0.1	0.908107	1.54097
41	2017	SVN	europe	europe	1	10.5989	3991000	7614572	6092785	0.532404	191.814	7.43352	5.55728	2.19264	1.4	0.908107	1.52663
41	2018	SVN	europe	europe	1	11.4281	4425000	10200000	7136056	0.855189	191.814	7.47158	4.31605	3.3715	1.7	0.908107	1.61267
42	2003	TUR	europe	europe	0	6.28334	13341000	-1519255	1427962	2.38611	1.5	3.45973	4.22733	6.58435	21.6	0.554357	0.107036
42	2004	TUR	europe	europe	0	8.68472	16826000	-1916102	1800983	2.31579	1.43	3.51306	8.56723	8.05237	8.6	0.908106	0.107036
42	2005	TUR	europe	europe	0	10.5256	20273000	-2308636	6530471	2.23382	1.34	3.62285	7.92225	4.91668	8.2	0.908106	0.322126
42	2006	TUR	europe	europe	0	11.1673	18916000	-2154104	7720800	2.14402	1.43	3.97919	5.78152	2.38219	9.6	0.908106	0.408162
42	2007	TUR	europe	europe	0	10.5337	26122000	-2974711	13700000	2.06987	1.3	4.31487	3.94037	4.02587	8.8	0.908106	0.522876
42	2008	TUR	europe	europe	0	10.7426	29792000	-3392648	15600000	2.05765	1.3	4.29502	-0.409559	-0.909789	10.4	0.908106	0.522876
42	2009	TUR	europe	europe	0	7.16836	30187000	-3437630	14900000	2.11741	1.55	4.16697	-6.09992	-4.94172	6.3	0.908106	0.494197
42	2010	TUR	europe	europe	0	8.52217	31364000	-3571665	12800000	2.22808	1.5	4.27334	7.35488	9.23908	8.6	0.0995363	0.408162
42	2011	TUR	europe	europe	0	10.396	34654000	-3946332	14600000	2.34379	1.67	4.48842	9.41729	10.5433	6.5	-0.304748	0.422501
42	2012	TUR	europe	europe	0	10.7984	35698000	-4065226	21200000	2.43086	1.8	4.6486	3.21075	1.48729	8.9	-0.304749	0.594572
42	2013	TUR	europe	europe	1	11.65	37795000	-4304033	18700000	2.46511	1.9	4.38956	6.50296	6.06682	7.5	-0.304749	0.494197
42	2014	TUR	europe	europe	1	12.3056	39811000	-4533666	5973804	2.45194	2.19	4.60726	3.4218	1.23942	8.9	-0.456356	0.150054
42	2015	TUR	europe	europe	1	12.4208	39478000	-4495686	5923796	2.39413	2.72	4.6653	4.07031	3.68607	7.7	-0.911176	0.150053
42	2016	TUR	europe	europe	1	10.3115	30289000	-3449259	2807627	2.34023	3.02	4.9632	1.56733	1.98561	7.8	-0.911176	0.0926946
42	2017	TUR	europe	europe	1	11.8604	37601000	-4281945	3485391	2.27665	3.65	5.13434	5.55305	4.56138	11.1	-0.911176	0.0926941
42	2018	TUR	europe	europe	1	12.1247	45768000	-5212000	-5601784	2.15673	4.83	5.09112	1.07453	-1.43606	16.3	-0.911176	-0.122395
43	2003	UKR	europe	europe	0	2.60027	12514000	-18300000	-12100000	-0.597584	5.33	8.00358	10.6956	11.5567	5.2	0.301678	-0.968414
43	2004	UKR	europe	europe	0	10.4751	15629000	-22800000	-15100000	-0.506762	5.32	7.65947	12.8654	12.9145	9	0.301678	-0.968413
43	2005	UKR	europe	europe	0	8.53484	17631000	-25800000	-11800000	-0.447695	5.12	7.5591	3.85347	18.8342	13.6	0.301679	-0.667288
43	2006	UKR	europe	europe	0	7.2034	18936000	-27700000	-13500000	-0.412356	5.05	7.62099	7.65505	16.1429	9.1	0.301679	-0.710305
43	2007	UKR	europe	europe	0	10.6294	23122000	-33800000	-18100000	-0.335329	5.05	7.79094	8.25641	17.7108	12.8	0.301679	-0.782
43	2008	UKR	europe	europe	0	8.78922	25449000	-37200000	-21400000	-0.280636	5.27	7.51239	3.49836	13.4582	25.2	0.301679	-0.839358
43	2009	UKR	europe	europe	0	8.87401	20798000	-30400000	-23400000	-0.185121	7.79	6.26334	-8.44428	-8.89202	15.9	0.301679	-1.12614
43	2010	UKR	europe	europe	0	9.43088	21203000	-31000000	-23600000	-0.260137	7.94	6.74474	4.83075	7.08897	9.4	0.301679	-1.1118
43	2011	UKR	europe	europe	0	9.03137	21415000	-31300000	-24400000	-0.224115	7.97	7.14579	4.8513	15.99	8	0.301679	-1.14048
43	2012	UKR	europe	europe	0	9.11209	23013000	-33600000	-27200000	-0.111675	7.99	6.98992	1.1156	8.38826	0.6	0.301679	-1.1835
43	2013	UKR	europe	europe	1	9.19145	24671000	-36100000	-31000000	-0.0925715	7.99	6.77637	0.172933	7.13937	-0.2	0.301678	-1.2552
43	2014	UKR	europe	europe	1	-3.64129	12712000	-18600000	-13400000	-0.344322	11.89	5.88567	-0.589305	-2.7739	12.1	0.301678	-1.05445
43	2015	UKR	europe	europe	1	1.16231	12428000	-18200000	-12900000	-0.126498	21.84	4.77564	-8.44428	-8.89202	26.8	0.301678	-1.04011
43	2016	UKR	europe	europe	1	1.35154	13333000	-19500000	-10600000	-0.19676	25.55	5.02488	3.08322	3.09349	13.9	0.301678	-0.796343
43	2017	UKR	europe	europe	1	-0.893693	14230000	-20800000	-10700000	-0.253398	26.6	4.42023	0.913608	9.791	14.4	0.301679	-0.753324
43	2018	UKR	europe	europe	1	-2.92223	14104000	-20600000	-12400000	-0.313465	27.2	4.47268	4.22523	9.32856	11	0.301679	-0.882378
44	2003	BHR	middle_east	me_africa	0	14.4156	4844000	-551631	4547151	5.76788	0.38	25.5599	0.960732	-2.49324	1.6	1.51453	0.938718
44	2004	BHR	middle_east	me_africa	0	13.6578	5667000	-645355	5726022	6.37836	0.38	23.9997	0.493098	-4.79751	2.4	1.51453	1.01042
44	2005	BHR	middle_east	me_africa	0	25.6838	6313000	-718925	5835598	6.93044	0.38	26.2826	0.888507	-4.11463	2.6	1.51453	0.924378
44	2006	BHR	middle_east	me_africa	0	31.7964	7289000	-830073	4647405	7.53411	0.38	26.5507	-0.917731	-6.13065	2	1.51453	0.637591
44	2007	BHR	middle_east	me_africa	0	37.2105	7833000	-892020	4881939	7.8167	0.38	24.9534	0.754555	-3.02059	3.3	1.51453	0.623253
44	2008	BHR	middle_east	me_africa	0	33.8574	8631000	-982896	5503054	7.37183	0.38	24.8417	-3.61554	16.3404	3.5	1.51453	0.637592
44	2009	BHR	middle_east	me_africa	0	19.513	8861000	-1009088	5649701	6.18271	0.38	23.3505	-8.44428	4.36181	2.8	1.51453	0.637592
44	2010	BHR	middle_east	me_africa	0	21.4285	11952000	-1361075	7449107	4.66191	0.38	23.2437	0.0920301	9.06916	2	1.51453	0.623252
44	2011	BHR	middle_east	me_africa	0	16.5568	6732000	-766629	4581855	3.02976	0.38	22.7212	-6.40249	3.50758	-0.4	1.51453	0.680608
44	2012	BHR	middle_east	me_africa	0	25.295	8062000	-918080	7221111	1.76607	0.38	22.7013	14.8747	-0.564889	2.8	1.16078	0.895697
44	2013	BHR	middle_east	me_africa	1	21.1411	9163000	-1043457	8995612	1.23607	0.38	24.3687	3.60531	8.63209	3.3	0.908107	0.981732
44	2014	BHR	middle_east	me_africa	1	19.677	10452000	-1190244	8012960	1.67776	0.38	25.0163	1.51201	-2.24529	2.6	0.908107	0.766644
44	2015	BHR	middle_east	me_africa	1	13.9166	9670000	-1101203	5472192	2.73693	0.38	24.6085	0.0131156	-0.760962	1.8	0.908106	0.565894
44	2016	BHR	middle_east	me_africa	1	16.5366	10158000	-1156778	3417806	3.95874	0.38	24.1174	-0.274186	-3.2961	2.8	0.908106	0.336464
44	2017	BHR	middle_east	me_africa	1	20.2018	11374000	-1295254	1869791	4.78571	0.38	23.4097	-1.17478	-5.94656	1.4	0.908106	0.164392
44	2018	BHR	middle_east	me_africa	1	13.9633	12045000	-1371667	1807386	5.03433	0.38	21.8457	-2.96563	1.94032	2.1	0.908106	0.150053
45	2003	EGY	middle_east	me_africa	0	8.09196	5746000	-654365	-2433560	1.96581	5.85	1.97254	1.0821	0.44131	4.5	0.301678	-0.423522
45	2004	EGY	middle_east	me_africa	0	8.36485	7795000	-887708	-4419103	1.93841	6.2	2.09935	2.2759	0.245165	11.3	0.301678	-0.566915
45	2005	EGY	middle_east	me_africa	0	5.91065	8244000	-938841	-4319003	1.91267	5.78	2.29807	1.6562	2.95285	4.9	0.301678	-0.523896
45	2006	EGY	middle_east	me_africa	0	6.93415	8646000	-984614	-6141321	1.87871	5.73	2.40256	5.81051	4.56653	7.6	0.301679	-0.710308
45	2007	EGY	middle_east	me_africa	0	8.55051	10610000	-1208270	-7688495	1.76331	5.64	2.52771	5.65457	5.07987	9.3	0.251143	-0.724646
45	2008	EGY	middle_east	me_africa	0	7.12896	12296000	-1400273	-9262875	1.73225	5.43	2.4912	5.18483	3.86672	18.3	-0.304749	-0.753324
45	2009	EGY	middle_east	me_africa	0	5.19841	11914000	-1356772	-4533309	1.82033	5.54	2.5476	1.9668	3.71382	11.8	-0.304749	-0.380503
45	2010	EGY	middle_east	me_africa	0	6.7504	14051000	-1600135	-7562745	1.9383	5.62	2.51759	0.964854	2.07075	11.3	-0.304749	-0.538235
45	2011	EGY	middle_east	me_africa	0	3.63665	9497000	-1081527	-6064894	2.06961	5.93	2.55685	-1.03055	3.32521	10.1	-0.860641	-0.638611
45	2012	EGY	middle_east	me_africa	0	1.8118	11196000	-1275011	-5544465	2.08908	6.06	2.63764	0.239286	4.14898	7.1	-1.06278	-0.495218
45	2013	EGY	middle_east	me_africa	1	3.08252	9174000	-1044744	-4937791	2.14445	6.87	2.53536	-0.39246	1.0193	9.4	-0.911176	-0.538238
45	2014	EGY	middle_east	me_africa	1	2.26671	9628300	-1096476	-5044257	2.13328	7.08	2.529	0.8329	2.06364	10.1	-0.911176	-0.523899
45	2015	EGY	middle_east	me_africa	1	3.40593	9139000	-1040754	-5050009	2.08091	7.69	2.53832	2.81807	0.829064	10.4	-0.911176	-0.552578
45	2016	EGY	middle_east	me_africa	1	4.05768	5258000	-598783	-2905456	2.02127	10.03	2.55034	2.52868	2.42931	13.8	-0.911176	-0.552578
45	2017	EGY	middle_east	me_africa	1	1.76362	8157000	-928923	-3454688	2.02763	17.78	2.55102	1.44744	2.03363	26.8	-0.911176	-0.423524
45	2018	EGY	middle_east	me_africa	1	4.00479	11196000	-1275005	-5383947	2.03092	17.77	2.52233	2.58699	-0.932849	17.9	-0.911176	-0.480881
46	2003	ISR	middle_east	me_africa	0	10.3688	1063000	2744532	-1456226	1.87448	4.55	10.1384	-0.784168	-1.64237	0.7	1.51453	-1.36992
46	2004	ISR	middle_east	me_africa	0	11.0923	1505600	3887267	-2645466	1.83652	4.48	9.93121	3.08482	3.4457	-0.4	1.51453	-1.75708
46	2005	ISR	middle_east	me_africa	0	12.9976	1903000	4913302	-3043563	1.83067	4.49	9.41213	4.18455	1.57926	1.3	1.51453	-1.59935
46	2006	ISR	middle_east	me_africa	0	14.5955	1825000	4711915	-3128167	1.83552	4.46	9.66741	4.18637	3.16601	2.1	1.51453	-1.71406
46	2007	ISR	middle_east	me_africa	0	13.9364	2067000	5336728	-3572609	1.84269	4.11	9.77813	4.17874	5.8453	0.5	1.51453	-1.7284
46	2008	ISR	middle_east	me_africa	0	11.5529	2572000	6640573	-4445450	1.84313	3.59	9.58942	-0.560699	-0.0349968	4.6	1.51453	-1.7284
46	2009	ISR	middle_east	me_africa	0	12.2392	2321000	5992524	-3578959	2.4567	3.93	9.25184	-1.93587	-1.23822	3.3	1.51453	-1.54199
46	2010	ISR	middle_east	me_africa	0	13.3914	2803000	7236990	-4040847	1.89539	3.74	9.72087	4.25445	2.91807	2.7	1.51453	-1.44162
46	2011	ISR	middle_east	me_africa	0	14.039	2820000	7280883	-3701422	1.91993	3.58	9.42703	3.39268	2.00898	3.5	1.51453	-1.31256
46	2012	ISR	middle_east	me_africa	0	12.805	2886000	7451286	-3994972	1.92013	3.86	10.1173	-0.833153	1.04426	1.7	1.51453	-1.38426
46	2013	ISR	middle_east	me_africa	1	14.5687	2962000	7647509	-4355011	1.94322	3.61	8.93982	2.75682	1.74331	1.6	1.51453	-1.47029
46	2014	ISR	middle_east	me_africa	1	16.0075	2927000	7557142	-4513411	1.99883	3.58	8.23031	3.22335	2.16699	0.5	1.51453	-1.54199
46	2015	ISR	middle_east	me_africa	1	16.7052	2799000	7226663	-4476578	2.06269	3.89	8.29481	0.012235	2.01772	-0.6	1.51453	-1.59935
46	2016	ISR	middle_east	me_africa	1	16.4056	2900000	7487432	-4721276	2.04386	3.84	8.09431	1.90422	4.22843	-0.5	1.51453	-1.62803
46	2017	ISR	middle_east	me_africa	1	15.6018	3613000	9328307	-5778444	2.0254	3.6	8.09434	1.44481	1.39571	0.2	1.51453	-1.59935
46	2018	ISR	middle_east	me_africa	1	15.617	4121000	10600000	-6768191	2.01538	3.59	7.93292	2.5672	1.69849	0.8	1.51453	-1.64237
47	2003	JOR	middle_east	me_africa	0	23.5895	2353000	-267951	1905135	2.183	0.71	3.04942	2.47662	2.46412	1.6	0.301679	0.809662
47	2004	JOR	middle_east	me_africa	0	18.5148	2853000	-324889	2105417	2.67175	0.71	3.35077	6.53641	11.4811	3.4	0.301679	0.737966
47	2005	JOR	middle_east	me_africa	0	6.81517	2987000	-340148	2204302	4.74353	0.71	3.462	4.54644	2.48136	3.5	0.301679	0.737965
47	2006	JOR	middle_east	me_africa	0	8.80295	3225000	-367251	2379937	5.69436	0.71	3.38812	4.40644	-1.21371	6.3	0.301679	0.737965
47	2007	JOR	middle_east	me_africa	0	5.39024	3431000	-390710	2531960	6.02322	0.71	3.39512	4.52703	6.68875	4.7	0.301679	0.737966
47	2008	JOR	middle_east	me_africa	0	13.1572	3729000	-424647	3286585	6.29376	0.71	3.16834	1.02354	6.91586	14	0.301679	0.881358
47	2009	JOR	middle_east	me_africa	0	16.7871	3789000	-431479	2252834	6.47509	0.71	3.09094	0.0976845	-7.41845	-0.7	0.301679	0.594572
47	2010	JOR	middle_east	me_africa	0	17.1611	4207000	-479081	1777460	6.56139	0.71	2.86965	-5.26408	-6.19111	4.8	0.301679	0.422501
47	2011	JOR	middle_east	me_africa	0	11.1441	3960000	-450954	2013804	6.6342	0.71	2.78246	-2.84772	-2.82103	4.2	0.301679	0.508536
47	2012	JOR	middle_east	me_africa	0	4.36002	4162000	-473961	1937486	6.58694	0.71	3.06449	-3.12415	4.6771	4.5	0.301679	0.465518
47	2013	JOR	middle_east	me_africa	1	6.93244	3945000	-449251	1836467	6.23321	0.71	2.88052	-2.1105	0.227828	4.8	0.301679	0.465517
47	2014	JOR	middle_east	me_africa	1	9.50437	3990000	-454375	2257911	5.56056	0.71	2.94827	-1.66285	-7.07253	2.9	0.301679	0.565892
47	2015	JOR	middle_east	me_africa	1	6.83081	3761000	-428292	2775482	4.09528	0.71	2.81928	-1.45672	-2.41462	-0.9	0.301679	0.737964
47	2016	JOR	middle_east	me_africa	1	4.14426	3567000	-406200	2683467	3.3047	0.71	2.7632	-0.662558	-4.14962	-0.8	0.301679	0.752304
47	2017	JOR	middle_east	me_africa	1	1.50676	3843500	-437687	2836366	2.62194	0.71	2.69636	0.00931	1.87385	3.3	0.150072	0.737964
47	2018	JOR	middle_east	me_africa	1	3.24474	4150000	-472590	2407964	2.04748	0.71	2.62974	0.156492	0.590593	4.5	-0.0015346	0.580232
48	2003	KWT	middle_east	me_africa	0	20.7887	2602000	-296316	3934976	1.14591	0.3	29.2639	2.66998	-0.254226	1	1.51453	1.51229
48	2004	KWT	middle_east	me_africa	0	30.4069	3056000	-348017	4577739	1.78203	0.29	30.1367	2.69668	0.787909	1.2	1.51453	1.49795
48	2005	KWT	middle_east	me_africa	0	35.9303	3474000	-395614	3809067	3.11861	0.29	33.1101	2.72364	-0.192221	4.1	1.51453	1.09645
48	2006	KWT	middle_east	me_africa	0	38.2009	3899000	-444010	3827783	4.45711	0.29	32.8141	2.75088	-0.726326	3.1	1.51453	0.981735
48	2007	KWT	middle_east	me_africa	0	36.3566	4482000	-510397	4014523	5.34589	0.28	31.071	2.77839	-0.470905	5.5	1.51453	0.895699
48	2008	KWT	middle_east	me_africa	0	37.948	4736000	-539322	4581584	5.89276	0.28	30.8092	2.80617	0.792901	10.6	1.51453	0.967395
48	2009	KWT	middle_east	me_africa	0	38.2009	5088000	-579408	4119562	6.02828	0.29	31.2024	2.83424	0.990748	4.6	1.51453	0.809662
48	2010	KWT	middle_east	me_africa	0	37.7723	5208000	-593073	4142044	5.87959	0.29	28.8052	2.86258	0.935465	4.5	1.51453	0.795323
48	2011	KWT	middle_east	me_africa	0	35.7471	5574000	-634754	2754656	5.72161	0.28	27.6129	2.96664	-2.8861	4.8	1.51453	0.494197
48	2012	KWT	middle_east	me_africa	0	35.3369	5729000	-652410	531058	5.54985	0.28	25.7146	2.6443	2.47717	3.3	1.51453	0.0926964
48	2013	KWT	middle_east	me_africa	1	32.5457	6217000	-707986	576292	5.16528	0.28	26.3015	-3.84568	-0.353751	2.7	1.51453	0.0926962
48	2014	KWT	middle_east	me_africa	1	28.1104	6528000	-743400	137086	4.56107	0.28	23.9968	-3.3292	0.240307	2.9	1.11025	0.0209997
48	2015	KWT	middle_east	me_africa	1	13.7605	6941000	-790423	245283	3.84421	0.3	24.2685	-2.91985	-0.463218	3.3	0.301679	0.0353383
48	2016	KWT	middle_east	me_africa	1	11.2136	7055000	-803405	-155338	3.1131	0.3	23.8227	1.26524	-1.95607	3.2	0.301679	-0.0220182
48	2017	KWT	middle_east	me_africa	1	16.7119	7407000	-843497	-800356	2.47671	0.3	22.9881	-5.78183	1.00657	2.2	0.301679	-0.108054
48	2018	KWT	middle_east	me_africa	1	18.7439	8508000	-968886	-431326	1.98246	0.3	23.9073	0.131518	3.3282	2.9	0.301679	-0.0506965
49	2003	LBN	middle_east	me_africa	0	-15.8601	1016000	-115701	-605120	4.95803	1507.5	4.42795	-8.44428	-1.36253	1.08	0.301679	-0.59559
49	2004	LBN	middle_east	me_africa	0	-7.96053	1278000	-145538	-742839	4.18991	1507.5	4.2972	14.8747	0.840722	1.1016	0.301679	-0.581251
49	2005	LBN	middle_east	me_africa	0	-7.19299	1140000	-129821	-450119	2.94585	1507.5	4.142	3.11241	-5.85905	1.12363	0.301679	-0.394841
49	2006	LBN	middle_east	me_africa	0	-6.94906	1063000	-121052	-1044667	1.44538	1507.5	3.8387	2.01548	2.11674	1.14611	0.301679	-0.982754
49	2007	LBN	middle_east	me_africa	0	-1.75498	1017000	-115812	-926546	0.319443	1507.5	3.46354	11.5663	7.18201	1.16903	0.301679	-0.911058
49	2008	LBN	middle_east	me_africa	0	-8.12123	1333000	-151797	-1080639	0.1075	1507.5	4.31453	7.72565	9.63664	1.19241	0.301679	-0.810682
49	2009	LBN	middle_east	me_africa	0	-7.65073	1844000	-209988	-1521337	1.17473	1507.5	5.13776	6.75644	11.8593	1.2	0.301679	-0.82502
49	2010	LBN	middle_east	me_africa	0	-10.3022	2168000	-246884	-1944081	3.03643	1507.5	4.74089	4.26971	5.61479	4	0.301679	-0.896716
49	2011	LBN	middle_east	me_africa	0	-12.9622	1655000	-188466	-1531529	5.08195	1507.5	4.55209	-3.18723	-5.96355	5	0.301679	-0.925395
49	2012	LBN	middle_east	me_africa	0	-15.3708	1366000	-155557	-1205328	6.43746	1507.5	4.74918	-3.40262	-1.85816	6.6	0.301679	-0.882378
49	2013	LBN	middle_east	me_africa	1	-12.6789	1274000	-145081	-1215490	6.74353	1507.5	4.39487	-3.90978	-5.60826	4.8	0.301679	-0.954074
49	2014	LBN	middle_east	me_africa	1	-15.8601	1355000	-154305	-1525928	5.89244	1507.5	4.42394	-4.49434	2.6509	1.9	0.301679	-1.12615
49	2015	LBN	middle_east	me_africa	1	-10.8301	1518000	-172864	-1361218	4.4058	1507.5	4.29542	-3.62833	-2.34121	-1.3	0.301679	-0.896718
49	2016	LBN	middle_east	me_africa	1	-15.8434	1688000	-192224	-1731503	2.87634	1507.5	4.25747	-1.76749	4.02486	-0.8	0.301679	-1.02577
49	2017	LBN	middle_east	me_africa	1	-15.8601	1857000	-211471	-1984741	1.67461	1507.5	4.18041	0.759796	2.54657	4.3	0.301679	-1.06879
49	2018	LBN	middle_east	me_africa	1	-14.0564	1964000	-223658	-2408889	0.727747	1507.5	4.2001	-0.903825	-1.89749	6.1	0.301679	-1.22652
50	2003	OMN	middle_east	me_africa	0	-5.37719	1016000	-115701	1230545	2.14567	0.38	13.4384	-3.40056	11.3849	0.2	1.51453	1.21117
50	2004	OMN	middle_east	me_africa	0	-6.79052	1278000	-145538	1694475	2.90058	0.38	12.9353	-0.618849	3.60691	0.6	1.51453	1.32588
50	2005	OMN	middle_east	me_africa	0	-2.78413	1140000	-129822	1053792	3.44708	0.38	13.1908	-1.69952	0.0866494	1.9	1.51453	0.924379
50	2006	OMN	middle_east	me_africa	0	-6.30379	1063000	-121054	921644	3.51031	0.38	16.3549	-4.54371	2.1376	3.5	1.51453	0.867022
50	2007	OMN	middle_east	me_africa	0	2.46118	1017000	-115815	881761	3.68194	0.38	17.1339	9.73564	15.8744	5.8	1.51453	0.867022
50	2008	OMN	middle_east	me_africa	0	11.7227	1333000	-151801	1480683	4.21864	0.38	16.292	1.81736	2.05336	12.4	1.51453	1.11079
50	2009	OMN	middle_east	me_africa	0	-7.3736	1844000	-209993	1545904	5.18308	0.38	16.6801	0.72372	7.51931	3.5	1.51453	0.838342
50	2010	OMN	middle_east	me_africa	0	-3.91223	2168000	-246890	1786437	6.30342	0.38	17.2909	-1.59757	-0.630013	3.3	1.51453	0.824002
50	2011	OMN	middle_east	me_africa	0	-12.2565	1655000	-188470	936555	8.01728	0.38	18.7939	-8.44428	0.948921	4	1.51453	0.565894
50	2012	OMN	middle_east	me_africa	0	-9.11768	1366000	-155559	851363	8.32749	0.38	19.1161	1.98292	2.98319	2.9	1.51453	0.623252
50	2013	OMN	middle_east	me_africa	1	-10.3641	1274000	-145082	757487	8.32749	0.38	18.7532	-0.627548	-4.42387	1	1.51453	0.594574
50	2014	OMN	middle_east	me_africa	1	-13.9859	1355000	-154306	1097095	8.32749	0.38	18.6398	-5.36702	-2.59073	1	1.51453	0.809665
50	2015	OMN	middle_east	me_africa	1	-13.9428	1518000	-172866	1142002	7.28296	0.38	18.7617	3.06804	-1.97241	0.1	1.51453	0.752307
50	2016	OMN	middle_east	me_africa	1	-15.8601	1688000	-192225	1439328	6.24936	0.38	18.0135	0.540614	0.178374	1.1	1.51453	0.852682
50	2017	OMN	middle_east	me_africa	1	-11.6358	1857000	-211470	1343777	5.3606	0.38	17.5358	-2.958	4.85297	1.6	1.51453	0.723628
50	2018	OMN	middle_east	me_africa	1	-10.1085	1964000	-223655	1421203	4.60994	0.38	17.642	-1.55349	-2.43677	0.9	1.51453	0.723627
51	2003	QAT	middle_east	me_africa	0	29.8925	1394897	-158851	1589440	6.37134	3.64	39.3316	3.82999	0.0357033	2.3	1.51453	1.13947
51	2004	QAT	middle_east	me_africa	0	30.4903	1.40899e+06	-160456	1565087	8.32749	3.64	39.3316	3.86868	18.8342	6.8	1.51453	1.11079
51	2005	QAT	middle_east	me_africa	0	31.1001	1423219	-162074	1968648	8.32749	3.64	39.3316	-8.44428	1.8081	8.8	1.51453	1.38324
51	2006	QAT	middle_east	me_africa	0	31.7222	1437595	-163712	2442043	8.32749	3.64	39.3316	12.8589	4.38586	11.8	1.51453	1.6987
51	2007	QAT	middle_east	me_africa	0	32.3566	1.45212e+06	-165365	1946152	8.32749	3.64	39.3316	-1.07709	0.778236	13.8	1.51453	1.34022
51	2008	QAT	middle_east	me_africa	0	33.0037	1466784	-167036	2512661	8.32749	3.64	39.3316	-1.23168	-4.35931	15.1	1.51453	1.71304
51	2009	QAT	middle_east	me_africa	0	33.6638	1481600	-168723	3876483	8.32749	3.64	39.3316	-5.08861	-2.09406	-1.3	1.51453	2.61642
51	2010	QAT	middle_east	me_africa	0	34.3371	1699500	-193537	4056684	8.32749	3.64	39.1083	5.31622	-0.231842	-1.3	1.51453	2.38699
51	2011	QAT	middle_east	me_africa	0	33.2139	2056700	-234215	3729651	8.32749	3.64	39.1421	4.44422	-2.13264	1.1	1.51453	1.81341
51	2012	QAT	middle_east	me_africa	0	34.8571	2323500	-264595	4380060	7.67102	3.64	39.1045	-1.47629	2.49098	2.3	1.51453	1.88511
51	2013	QAT	middle_east	me_africa	1	33.6238	2611900	-297436	5110990	6.2906	3.64	39.3316	-0.434515	2.27358	3.2	1.51453	1.95681
51	2014	QAT	middle_east	me_africa	1	32.2549	2839200	-323320	5067223	5.19893	3.64	39.3316	-0.255501	2.62821	3.4	1.51453	1.78474
51	2015	QAT	middle_east	me_africa	1	24.8737	2941100	-334916	4827357	4.31785	3.64	39.3316	2.10495	3.39817	1.6	1.51453	1.64134
51	2016	QAT	middle_east	me_africa	1	23.1591	2938200	-334586	4864728	3.46806	3.64	38.7826	-0.122663	3.16841	2.9	1.51453	1.65568
51	2017	QAT	middle_east	me_africa	1	27.0494	2256500	-256960	3185982	2.67945	3.64	39.3316	-0.72995	1.7476	0.4	1.51453	1.41191
51	2018	QAT	middle_east	me_africa	1	29.4413	1819300	-207175	2542606	2.12618	3.64	38.1866	0.417447	2.77139	0.3	1.51453	1.39757
52	2003	SAU	middle_east	me_africa	0	17.688	7332000	-834978	1100189	3.22434	3.75	13.5062	7.74009	1.47826	0.6	1.51453	0.150053
52	2004	SAU	middle_east	me_africa	0	22.5082	8599000	-979266	-435953	3.24374	3.75	13.8604	5.09046	3.65446	0.5	1.51453	-0.0506981
52	2005	SAU	middle_east	me_africa	0	28.6495	8037000	-915263	1782198	3.19013	3.75	14.2072	2.76258	6.89948	0.5	1.51453	0.221749
52	2006	SAU	middle_east	me_africa	0	28.5057	8620000	-981655	799021	3.10135	3.75	14.6414	0.161594	7.89791	2.2	1.51453	0.0926939
52	2007	SAU	middle_east	me_africa	0	30.2292	11531000	-1313163	1399551	3.03708	3.75	15.0355	-0.397362	9.99803	4.2	1.51453	0.121373
52	2008	SAU	middle_east	me_africa	0	31.9036	14757000	-1680543	5176790	3.02905	3.75	15.9309	3.79876	9.12206	9.9	1.51453	0.350802
52	2009	SAU	middle_east	me_africa	0	21.7328	10897000	-1240960	3666435	3.09157	3.75	16.3807	-4.89	5.88183	5.1	1.51453	0.336463
52	2010	SAU	middle_east	me_africa	0	28.5258	10850000	-1235595	4584113	3.19233	3.75	17.4372	1.50737	0.861324	5.3	1.51453	0.422499
52	2011	SAU	middle_east	me_africa	0	32.1521	14179000	-1614697	-1125494	3.30456	3.75	17.6825	6.99536	-1.32214	5.8	1.51453	-0.0793775
52	2012	SAU	middle_east	me_africa	0	30.191	16332000	-1859879	5026725	3.35588	3.75	18.3533	2.25764	8.27066	2.9	1.51453	0.307784
52	2013	SAU	middle_east	me_africa	1	25.8451	15772000	-1796107	5306683	3.29761	3.75	18.2312	-0.0784363	0.133386	3.5	1.51453	0.336462
52	2014	SAU	middle_east	me_africa	1	20.67	18260000	-2079440	9023995	3.1015	3.75	18.9337	1.01836	3.16536	2.2	1.51453	0.494195
52	2015	SAU	middle_east	me_africa	1	8.67056	17994000	-2049121	7860443	2.82162	3.75	19.2921	1.48563	4.06683	1.2	1.51453	0.436837
52	2016	SAU	middle_east	me_africa	1	10.8267	18044000	-2054808	12500000	2.5251	3.75	19.1338	-0.882621	-1.3367	2.1	1.51453	0.694945
52	2017	SAU	middle_east	me_africa	1	14.6991	16109000	-1834453	14200000	2.26824	3.75	19.1794	-3.29882	1.18184	-0.8	1.51453	0.881356
52	2018	SAU	middle_east	me_africa	1	16.7822	15334000	-1746196	13500000	2.064	3.75	18.6261	0.105662	0.0843486	2.5	1.51453	0.881355
53	2003	DZA	africa	me_africa	0	26.0939	1166000	-132786	-727902	2.54103	77.39	2.8919	5.94282	3.07641	4.3	-2.12403	-0.624273
53	2004	DZA	africa	me_africa	0	26.3548	1234000	-140529	-752657	2.55764	72.06	2.84035	2.13783	4.90832	4	-1.61868	-0.609933
53	2005	DZA	africa	me_africa	0	26.3574	1443000	-164330	-466299	2.60198	73.28	2.96703	2.55455	3.0576	1.4	-0.911176	-0.323145
53	2006	DZA	africa	me_africa	0	27.6734	1638000	-186537	-623266	2.65939	72.65	3.07903	1.27415	1.69291	2.3	-0.911176	-0.380504
53	2007	DZA	africa	me_africa	0	31.1671	1743000	-198494	-763193	2.71346	69.29	3.10617	5.80327	3.679	3.7	-0.911176	-0.437862
53	2008	DZA	africa	me_africa	0	31.0359	1772000	-201797	-852120	2.77584	64.58	3.19615	1.82346	5.06676	4.9	-0.911176	-0.48088
53	2009	DZA	africa	me_africa	0	26.0176	1912000	-217741	-892029	2.81898	72.65	3.23348	-0.333602	4.2885	5.7	-0.911176	-0.466542
53	2010	DZA	africa	me_africa	0	28.6323	2070000	-235731	-787650	2.8678	74.39	3.22304	2.69906	3.711	3.9	-0.911176	-0.380507
53	2011	DZA	africa	me_africa	0	25.1535	2395000	-272743	-980000	2.90854	72.94	3.33413	-0.282675	4.02237	4.5	-0.911176	-0.409186
53	2012	DZA	africa	me_africa	0	24.6137	2634000	-299960	-926717	2.94157	77.54	3.52265	0.041021	2.97088	8.9	-0.911176	-0.351829
53	2013	DZA	africa	me_africa	1	23.9887	2733000	-311234	-843979	2.95731	79.37	3.54115	0.285544	2.91805	3.3	-0.911176	-0.30881
53	2014	DZA	africa	me_africa	1	22.8598	2301000	-262038	-1139505	2.95637	80.58	3.74519	1.64258	2.29837	2.9	-0.911176	-0.495222
53	2015	DZA	africa	me_africa	1	19.6351	1710000	-194735	-969429	2.93432	100.69	3.91932	1.31277	1.79643	4.8	-0.911176	-0.566917
53	2016	DZA	africa	me_africa	1	22.692	2039000	-232201	-1243658	2.91007	109.44	3.84989	3.61385	1.20254	6.4	-0.911176	-0.609935
53	2017	DZA	africa	me_africa	1	21.0614	2451000	-279120	-1213786	2.87137	110.97	3.80779	-1.57491	-0.26062	5.6	-0.911176	-0.495221
53	2018	DZA	africa	me_africa	1	21.1295	2657000	-302580	-1468201	2.805	116.59	3.93572	1.11723	0.756994	4.3	-0.911176	-0.552578
54	2003	BFA	africa	me_africa	0	2.52637	163000	-238266	57181.1	6.65901	581.2	0.0792695	4.69665	5.53088	2	-0.304749	0.350804
54	2004	BFA	africa	me_africa	0	2.55164	222000	-324509	36495.2	6.66268	528.28	0.0796681	1.43589	0.706048	-0.4	-0.304749	0.164393
54	2005	BFA	africa	me_africa	0	2.55189	245000	-358130	43789.2	6.64808	527.47	0.0773339	5.77252	4.28249	6.4	-0.304749	0.178732
54	2006	BFA	africa	me_africa	0	0.172616	264000	-385903	-20955	6.64524	522.89	0.0750785	3.47309	-0.97038	2.3	-0.304749	-0.079375
54	2007	BFA	africa	me_africa	0	0.944569	289000	-422447	-31227.3	5.91044	479.27	0.0865152	2.29663	-0.0490682	-0.2	-0.304749	-0.108053
54	2008	BFA	africa	me_africa	0	-0.439361	272000	-397597	-17689.6	5.33754	447.81	0.133178	4.09468	9.01294	10.7	-0.304749	-0.0650353
54	2009	BFA	africa	me_africa	0	0.0452239	269000	-393212	-32923.5	5.31584	472.19	0.120081	-0.164789	-5.27227	2.6	-0.304749	-0.122392
54	2010	BFA	africa	me_africa	0	1.81268	274000	-400521	-37464.6	5.29394	495.28	0.120059	-0.274367	-1.27331	-0.8	-0.304749	-0.136732
54	2011	BFA	africa	me_africa	0	1.76166	238000	-347898	-39367.9	5.2688	471.87	0.133564	2.10476	0.539104	2.8	-0.709034	-0.165411
54	2012	BFA	africa	me_africa	0	3.29043	237000	-346436	-76585	5.23834	510.53	0.136059	5.29199	3.50238	3.8	-0.911176	-0.323143
54	2013	BFA	africa	me_africa	1	0.867603	218000	-318662	-82949.2	5.20378	494.04	0.179529	3.00381	3.67491	0.5	-0.911176	-0.380501
54	2014	BFA	africa	me_africa	1	-0.892517	191000	-279195	-56243	5.16921	494.41	0.177324	-0.050455	1.85776	-0.3	-0.911176	-0.294466
54	2015	BFA	africa	me_africa	1	-6.92561	163000	-238266	-5926.37	5.12815	591.45	0.172276	0.469525	-0.279451	1	-0.911176	-0.0363581
54	2016	BFA	africa	me_africa	1	-8.02256	152000	-222186	22808	5.08556	593.01	0.172607	2.55893	3.20216	-0.2	-0.709033	0.150052
54	2017	BFA	africa	me_africa	1	-6.41361	143000	-209030	29659.5	5.0324	582.09	0.186458	3.58524	-4.1836	0.4	-0.304748	0.207409
54	2018	BFA	africa	me_africa	1	-2.35449	144000	-210492	29867	4.98416	555.72	0.18781	6.9231	5.47891	1.9	0.0995363	0.207409
55	2003	DJI	africa	me_africa	0	20.5484	26300	-11612.3	-21321	1.74587	177.72	1.87456	6.7203	2.44012	2	-0.127867	-0.810683
55	2004	DJI	africa	me_africa	0	20.7538	26300	-3683.42	-12270	1.62237	177.72	1.91006	6.7875	2.43571	3.1	-1.21697	-0.466539
55	2005	DJI	africa	me_africa	0	20.9614	30200	-4229.63	-19719.1	1.55739	177.72	1.87568	6.85538	2.41853	3.1	-1.21697	-0.652951
55	2006	DJI	africa	me_africa	0	21.171	39500	-5532.13	-22959.5	1.49337	177.72	1.70135	6.92393	2.4141	3.5	-1.21697	-0.581254
55	2007	DJI	africa	me_africa	0	21.3827	40000	-17661.3	-16367.3	1.42084	177.72	1.72474	6.99317	2.41911	5	-0.140695	-0.409182
55	2008	DJI	africa	me_africa	0	21.5965	54000	-23842.8	-5835.02	1.40492	177.72	1.2624	7.0631	2.41036	12	-0.150025	-0.108056
55	2009	DJI	africa	me_africa	0	21.8125	58000	-25608.9	-9593.92	1.45314	177.72	1.31111	7.13373	2.39191	1.7	-0.159355	-0.165412
55	2010	DJI	africa	me_africa	0	22.0306	51000	-22518.2	-10630	1.55529	177.72	1.32293	7.20507	2.37874	4	-0.168684	-0.208431
55	2011	DJI	africa	me_africa	0	22.2509	56000	-24725.8	-12475.1	1.67552	177.72	1.52867	7.27712	2.36949	5.1	-0.178014	-0.22277
55	2012	DJI	africa	me_africa	0	22.4734	60000	-26492	-17668	1.77597	177.72	1.5682	7.34989	2.35801	3.7	-0.187343	-0.294466
55	2013	DJI	africa	me_africa	1	22.8315	63000	-27816.6	-25778.4	1.83973	177.72	1.02329	7.42339	2.35375	2.7	-0.196673	-0.409181
55	2014	DJI	africa	me_africa	1	21.1165	59666.7	-26344.8	-29548	1.84781	177.72	1.01902	7.467	2.34983	1.3	-0.206003	-0.495218
55	2015	DJI	africa	me_africa	1	31.5706	60888.9	-26884.5	-35391.9	1.82092	177.72	1.00326	7.3709	2.35019	-0.8	-0.215333	-0.581254
55	2016	DJI	africa	me_africa	1	15.0011	61185.2	-27015.3	-34686.8	1.78392	177.72	1.02291	4.75618	2.35404	2.7	-0.224662	-0.566915
55	2017	DJI	africa	me_africa	1	16.8283	60580.2	-26748.2	-33475.2	1.75456	177.72	1.06515	3.00812	2.36203	0.6	-0.230882	-0.552576
55	2018	DJI	africa	me_africa	1	19.2027	60884.8	-23832.3	-40627.8	1.7239	177.72	1.07638	2.62287	2.38024	0.1	-0.195118	-0.667289
56	2003	ETH	africa	me_africa	0	8.62007	180000	-263116	-104626	4.11296	8.6	0.0707522	6.44245	2.39152	13.7	1.51453	-0.581257
56	2004	ETH	africa	me_africa	0	8.70627	184000	-268963	-125420	4.08558	8.64	0.0739674	6.50688	2.36972	3.3	1.51453	-0.681632
56	2005	ETH	africa	me_africa	0	8.79334	227000	-331818	-167751	4.05459	8.67	0.0694482	6.57195	2.38127	10	1.51453	-0.73899
56	2006	ETH	africa	me_africa	0	8.88127	330000	-482379	-187083	4.02769	8.7	0.0722865	6.63767	2.36807	12.3	1.51453	-0.566918
56	2007	ETH	africa	me_africa	0	8.97008	358000	-442883	-192690	4.10159	8.97	0.0786935	6.70404	2.39125	17.2	1.16078	-0.538239
56	2008	ETH	africa	me_africa	0	9.05978	383000	-301734	-222622	5.15639	9.6	0.0863682	6.77108	2.4082	26.8	0.908106	-0.581257
56	2009	ETH	africa	me_africa	0	9.15038	427000	-336398	-272688	5.15075	11.78	0.0847463	6.83879	2.36233	8.5	0.908106	-0.638614
56	2010	ETH	africa	me_africa	0	9.24188	468000	-368698	-292161	5.17367	14.41	0.0781948	6.90718	2.41535	8.1	0.908106	-0.624275
56	2011	ETH	africa	me_africa	0	9.57786	523000	-412028	-303998	5.18621	16.9	0.0883512	6.97625	2.44096	26.8	0.908106	-0.581257
56	2012	ETH	africa	me_africa	0	8.73482	597000	-470328	-295648	5.19775	17.7	0.0967508	5.61196	2.45417	24.1	0.908106	-0.495222
56	2013	ETH	africa	me_africa	1	5.08404	681000	-536504	-229830	5.08654	18.63	0.10902	7.49641	2.44689	8.1	0.908106	-0.33749
56	2014	ETH	africa	me_africa	1	7.99547	770000	-606619	-204661	5.05163	19.59	0.128267	7.15828	2.43837	7.4	0.908106	-0.265793
56	2015	ETH	africa	me_africa	1	5.65145	864000	-680674	-242034	4.99429	20.58	0.134839	7.25257	2.4424	10.1	0.908106	-0.280132
56	2016	ETH	africa	me_africa	1	5.95743	871000	-686189	-206527	4.93755	21.73	0.149379	6.58369	2.4613	7.3	0.908106	-0.237115
56	2017	ETH	africa	me_africa	1	4.44075	933000	-735034	-408528	4.87383	23.87	0.156461	6.34516	2.45615	9.8	0.908106	-0.437865
56	2018	ETH	africa	me_africa	1	8.49124	849000	-668857	-286528	4.82593	27.43	0.156246	3.94296	2.50226	9.06667	0.908106	-0.337489
57	2003	GMB	africa	me_africa	0	-13.0508	89000	-10135	-4512.09	4.94002	28.53	0.167604	-4.08101	-2.28898	17	0.301679	-0.0506976
57	2004	GMB	africa	me_africa	0	-11.9831	90000	-10248.9	-45860	4.60299	30.03	0.167956	-4.12182	-6.57848	14.2	0.301679	-0.509555
57	2005	GMB	africa	me_africa	0	-14.0993	108000	-12298.9	-70518.5	4.52327	28.58	0.162526	-5.38556	-2.40946	4.8	0.301679	-0.652949
57	2006	GMB	africa	me_africa	0	-5.76143	125000	-14234.9	-83411	4.43881	28.07	0.195226	-3.80528	-6.57191	2.1	0.301679	-0.667288
57	2007	GMB	africa	me_africa	0	-8.22032	143000	-16284.9	-97472.7	4.37049	24.87	0.242288	0.290468	4.28046	5.4	0.301679	-0.681627
57	2008	GMB	africa	me_africa	0	-15.8601	147000	-16740.2	-102307	4.3259	22.19	0.236382	3.58901	5.54826	4.4	0.150072	-0.695966
57	2009	GMB	africa	me_africa	0	-11.849	142000	-16170.8	-64212.1	4.30436	26.64	0.241612	3.25549	0.990463	4.6	-0.304748	-0.452198
57	2010	GMB	africa	me_africa	0	-15.8601	91000	-10363	-43759.8	4.3065	28.01	0.279278	2.81846	3.63105	5	-0.304748	-0.480877
57	2011	GMB	africa	me_africa	0	-12.144	106000	-12071.2	-38813.2	4.30713	29.46	0.272592	-8.44428	-8.89202	4.8	-0.304748	-0.366162
57	2012	GMB	africa	me_africa	0	-4.19922	157000	-17879.2	-86754	4.30111	32.08	0.27551	2.25931	-4.19756	4.3	-0.304749	-0.552573
57	2013	GMB	africa	me_africa	1	-12.8515	171000	-19473.6	-109202	4.27912	35.96	0.255589	-0.297806	6.2314	5.7	-0.304749	-0.638609
57	2014	GMB	africa	me_africa	1	-10.3387	156000	-17765.4	-97386.2	4.24305	41.73	0.250135	-4.53446	-0.448808	5.9	-0.304749	-0.624271
57	2015	GMB	africa	me_africa	1	-15.8601	449000	-51132.4	-331804	4.1974	42.51	0.257306	0.922448	5.43554	6.8	-0.304749	-0.738985
57	2016	GMB	africa	me_africa	1	-10.8269	450000	-51246.3	-358354	4.14687	43.88	0.254299	-0.530321	-4.58234	7.2	-0.304749	-0.796343
57	2017	GMB	africa	me_africa	1	-8.23474	522000	-59445.9	-280958	4.09875	46.61	0.274643	1.75244	0.956959	8	-0.304749	-0.538234
57	2018	GMB	africa	me_africa	1	-8.02818	552000	-62862.5	-162545	4.04785	48.15	0.276829	3.54978	6.95184	6.5	-0.304749	-0.294466
58	2003	MLI	africa	me_africa	0	5.24738	110000	-309059	-65514.9	5.55606	581.2	0.0498752	8.81786	4.52413	-1.3	-0.911176	-0.59559
58	2004	MLI	africa	me_africa	0	4.42074	113000	-317488	-54338.9	5.60871	528.28	0.0498752	-1.55891	1.23063	-1.3	-0.911176	-0.480875
58	2005	MLI	africa	me_africa	0	5.36427	143000	-401777	-50310.5	5.63225	527.47	0.0498752	3.22744	3.37058	6.4	-0.911176	-0.351822
58	2006	MLI	africa	me_africa	0	10.7116	153000	-429873	-49440.8	5.67368	522.89	0.0498752	0.685001	1.17971	1.5	-0.911176	-0.323142
58	2007	MLI	africa	me_africa	0	9.12071	164000	-460779	-41237.1	5.68536	479.27	0.0498752	1.17787	2.38381	1.4	-0.911176	-0.251446
58	2008	MLI	africa	me_africa	0	-0.256553	153333	-430810	-60542	5.65511	447.81	0.0498752	1.7848	4.48748	9.2	-0.911176	-0.394839
58	2009	MLI	africa	me_africa	0	3.64711	156778	-440487	-93375.3	5.55138	472.19	0.0498752	1.13728	2.31096	2.5	-0.911176	-0.59559
58	2010	MLI	africa	me_africa	0	-1.68299	158037	-444025	-96391.4	5.40314	495.28	0.0498752	0.317808	7.1739	1.1	-0.911176	-0.60993
58	2011	MLI	africa	me_africa	0	-0.726645	156049	-438441	-86228.6	5.24253	471.87	0.0498752	0.399665	-0.864636	3	-0.911176	-0.552573
58	2012	MLI	africa	me_africa	0	-3.36772	32000	-89908.1	-26400.7	5.10325	510.53	0.0498752	-4.26577	-1.76221	5.3	-0.911176	-0.825022
58	2013	MLI	africa	me_africa	1	-0.386499	57000	-160149	-43756.9	5.00385	494.04	0.0498752	0.559567	-0.288546	-0.6	-0.911176	-0.767665
58	2014	MLI	africa	me_africa	1	2.16987	53000	-148910	-37646.3	4.95885	494.41	0.0525473	3.98948	4.46103	0.9	-0.911176	-0.710308
58	2015	MLI	africa	me_africa	1	0.477734	26300	-73893.2	-16041.2	4.94397	591.45	0.0515518	3.03699	2.77347	1.5	-0.911176	-0.609932
58	2016	MLI	africa	me_africa	1	-0.363276	41500	-116600	-23526.9	4.93638	593.01	0.0540569	1.93801	0.834894	-1.3	-0.911176	-0.566914
58	2017	MLI	africa	me_africa	1	-0.219628	26300	-73893.2	-14532.7	4.91526	582.09	0.0578403	1.35373	6.32009	1.8	-0.911176	-0.552575
58	2018	MLI	africa	me_africa	1	2.89427	26300	-73893.2	-16795.5	4.87624	555.72	0.0575038	2.68548	4.91626	1.85	-0.911176	-0.638611
59	2003	MUS	africa	me_africa	0	18.6215	702000	-308698	558320	0.459511	27.9	2.28677	4.35491	3.94301	3.9	-0.220969	0.795327
59	2004	MUS	africa	me_africa	0	16.4093	719000	23474.6	520290	0.362215	27.5	2.29361	3.97909	7.65398	4.7	-1.15685	0.72363
59	2005	MUS	africa	me_africa	0	10.6132	761000	24845.9	627068	0.32882	29.5	2.4407	1.26968	6.58887	4.9	-1.15685	0.824005
59	2006	MUS	africa	me_africa	0	12.797	788000	-286665	683215	0.200093	31.71	2.70766	5.26513	5.44015	8.9	-0.274509	0.867024
59	2007	MUS	africa	me_africa	0	16.5358	907000	-331997	903442	0.191028	31.31	2.76955	7.2595	3.98713	8.8	-0.269231	0.996077
59	2008	MUS	africa	me_africa	0	9.41324	930000	-342497	1033038	0.0937417	28.45	2.81715	3.89675	6.32353	9.7	-0.264018	1.11079
59	2009	MUS	africa	me_africa	0	3.99325	871000	-322729	992479	-0.0003848	31.96	2.76667	1.95927	1.81954	2.5	-0.258869	1.13947
59	2010	MUS	africa	me_africa	0	0.157801	935000	-348535	1092220	-0.028864	30.78	2.94856	2.8162	2.39244	2.9	-0.253783	1.16815
59	2011	MUS	africa	me_africa	0	-2.24966	965000	-361890	1099591	-0.107447	28.71	2.92595	2.93986	2.34059	6.5	-0.248761	1.13947
59	2012	MUS	africa	me_africa	0	1.3474	965000	-364049	767492	0.0067429	30.05	2.99777	8.26689	2.4563	3.9	-0.243804	0.795329
59	2013	MUS	africa	me_africa	1	2.60438	993000	-376847	775523	-0.0460535	30.7	3.06726	6.65201	2.41234	3.5	-0.23891	0.78099
59	2014	MUS	africa	me_africa	1	1.18363	1038000	-396247	899973	-0.0885054	30.62	3.16768	3.52293	2.44435	3.2	-0.23408	0.867026
59	2015	MUS	africa	me_africa	1	1.0792	1151000	-441975	898920	-0.138024	35.06	3.16805	3.9472	2.73531	1.3	-0.229314	0.78099
59	2016	MUS	africa	me_africa	1	1.94208	1275000	-492443	831219	-0.150983	35.54	3.09558	3.4935	2.88601	1	-0.224612	0.651936
59	2017	MUS	africa	me_africa	1	3.95912	1342000	-521341	874898	-0.078578	34.48	3.38525	5.13349	3.137	3.7	-0.219952	0.651936
59	2018	MUS	africa	me_africa	1	3.15262	1399000	-546143	1052483	-0.0631394	33.93	3.45643	3.4532	3.27279	3.2	-0.215048	0.752311
60	2003	MAR	africa	me_africa	0	25.0576	4761000	-542164	-36566.4	1.71165	9.57	1.27114	4.9152	4.76362	1.2	1.51453	-0.0076804
60	2004	MAR	africa	me_africa	0	25.1193	5477000	-623699	900374	1.70988	8.87	1.38345	3.97922	3.23457	1.5	1.51453	0.164392
60	2005	MAR	africa	me_africa	0	26.5924	5843000	-665387	-463803	2.08905	8.87	1.45367	2.64045	2.11788	1	1.51453	-0.0793775
60	2006	MAR	africa	me_africa	0	25.949	6558000	-746801	-1460921	2.1712	8.8	1.47312	6.2066	5.25282	3.3	1.51453	-0.222769
60	2007	MAR	africa	me_africa	0	26.0781	7408000	-843595	-906698	2.17771	8.19	1.47752	2.52185	3.35409	2	1.51453	-0.122394
60	2008	MAR	africa	me_africa	0	26.1423	7879000	-897233	-1416264	2.19552	7.75	1.55112	4.81766	6.26481	3.7	1.51453	-0.179752
60	2009	MAR	africa	me_africa	0	22.2276	8341000	-949844	-901282	2.22625	8.06	1.52851	1.7362	2.74959	1	1.51453	-0.108054
60	2010	MAR	africa	me_africa	0	21.7352	9288000	-1057685	727775	2.26957	8.42	1.60383	2.50336	2.73211	1	1.51453	0.0783565
60	2011	MAR	africa	me_africa	0	20.214	9342000	-1063835	-1947150	2.31225	8.09	1.71059	3.535	4.0886	0.9	1.51453	-0.20843
60	2012	MAR	africa	me_africa	0	17.2455	9375000	-1067611	-2491751	2.34669	8.63	1.75416	1.21604	2.70995	1.3	1.00918	-0.265787
60	2013	MAR	africa	me_africa	1	19.3163	10046000	-1144036	-1661729	2.35431	8.41	1.71747	3.77771	1.72481	1.9	0.908106	-0.165412
60	2014	MAR	africa	me_africa	1	18.5822	10283000	-1171024	-226422	2.33086	8.41	1.73837	0.230684	1.69331	0.4	0.908106	-0.0220191
60	2015	MAR	africa	me_africa	1	20.7055	10177000	-1158938	505568	2.2824	9.76	1.76806	3.51395	0.897501	1.6	0.908106	0.0496775
60	2016	MAR	africa	me_africa	1	20.1367	10332000	-1176586	1846650	2.22802	9.81	1.80366	-0.191511	2.292	1.6	0.352214	0.178731
60	2017	MAR	africa	me_africa	1	20.9628	11349000	-1292385	1865681	2.17613	9.69	1.86429	2.40632	2.10202	0.8	0.301679	0.164392
60	2018	MAR	africa	me_africa	1	19.5972	12289000	-1399414	610484	2.12729	9.39	1.8874	1.8809	2.16709	1.9	0.251144	0.0496773
61	2003	RWA	africa	me_africa	0	1.92119	479328	-171085	-148020	2.28614	537.65	0.0774424	0.180053	-7.33686	7.4	-0.227465	-0.308809
61	2004	RWA	africa	me_africa	0	1.94041	484169	-69689.6	-128688	1.45504	577.45	0.0786397	5.95161	4.94061	12.3	-0.78518	-0.265791
61	2005	RWA	africa	me_africa	0	1.95981	489060	-70393.5	-256218	1.84657	557.82	0.0832108	7.9778	6.91658	9	-0.78518	-0.523899
61	2006	RWA	africa	me_africa	0	1.97941	494000	-180217	31622.9	2.30125	551.71	0.0811164	8.35537	13.0404	8.9	-0.278643	0.0640139
61	2007	RWA	africa	me_africa	0	1.9992	566000	-207369	-136910	2.53967	546.96	0.0713175	5.44803	-1.36199	9.1	-0.274681	-0.241891
61	2008	RWA	africa	me_africa	0	2.01919	507000	-186545	257826	2.69188	546.85	0.0760946	7.99287	4.12689	15.4	-0.270686	0.508533
61	2009	RWA	africa	me_africa	0	2.03939	502000	-185504	248086	2.70473	568.28	0.0772282	3.4606	8.824	12.9	-0.266659	0.494194
61	2010	RWA	africa	me_africa	0	-1.35002	504000	-187044	436976	2.61244	583.13	0.0772691	4.54826	2.26396	-0.2	-0.262601	0.867017
61	2011	RWA	africa	me_africa	0	2.13466	688000	-256443	606373	2.52213	600.31	0.0872548	5.14281	6.33731	3.1	-0.258512	0.881356
61	2012	RWA	africa	me_africa	0	-1.67083	815000	-305110	952037	2.48945	614.3	0.0888995	5.55251	4.82576	10.3	-0.254393	1.16814
61	2013	RWA	africa	me_africa	1	1.06597	864000	-324864	1096000	2.47549	646.64	0.0787285	1.68385	1.21439	5.9	-0.250243	1.26852
61	2014	RWA	africa	me_africa	1	-4.50417	926000	-349711	1347265	2.60347	681.86	0.0813277	3.04304	3.30246	2.4	-0.246063	1.45493
61	2015	RWA	africa	me_africa	1	-10.7687	987000	-374397	1266182	2.76055	720.98	0.0820338	5.88478	15.2114	2.5	-0.241854	1.28286
61	2016	RWA	africa	me_africa	1	-6.24416	932000	-355092	1195624	2.90771	787.25	0.0905547	3.13034	-3.02812	7.2	-0.237616	1.28286
61	2017	RWA	africa	me_africa	1	-4.16309	948333	1707531	1202979	3.04336	831.53	0.0898047	3.65309	-0.93274	8.3	-0.233349	1.26852
61	2018	RWA	africa	me_africa	1	-4.17274	955778	1720935	1143896	3.14498	861.09	0.0894103	5.88273	3.7695	-0.3	-0.229083	1.19682
62	2003	SEN	africa	me_africa	0	6.0489	753697	-1101718	102288	3.18973	581.2	0.430325	4.51387	2.48159	-0.1	-0.911176	0.135715
62	2004	SEN	africa	me_africa	0	5.66117	761310	-1112846	223404	3.50893	528.28	0.47703	3.46274	2.51472	0.5	-0.911176	0.293447
62	2005	SEN	africa	me_africa	0	7.16682	769000	-1124087	225660	3.5404	527.47	0.515408	3.02926	2.57787	1.7	-0.911176	0.293447
62	2006	SEN	africa	me_africa	0	5.76388	866000	-1265877	-143246	3.57834	522.89	0.490264	0.103475	2.6125	2.1	-0.911176	-0.165411
62	2007	SEN	africa	me_africa	0	5.91408	875000	-1279033	-320392	3.61367	479.27	0.52761	2.21388	2.67628	5.9	-0.911176	-0.366162
62	2008	SEN	africa	me_africa	0	7.03098	867000	-1267340	-305030	3.6454	447.81	0.530059	1.5442	2.66514	7.3	-0.911176	-0.351822
62	2009	SEN	africa	me_africa	0	7.18898	810000	-1184020	-273361	3.66967	472.19	0.528579	-1.39791	2.64512	-1.3	-0.911176	-0.337483
62	2010	SEN	africa	me_africa	0	8.39224	900000	-1315578	-497315	3.69353	495.28	0.54585	0.876152	2.65661	1.2	-0.911176	-0.552573
62	2011	SEN	africa	me_africa	0	4.97056	968000	-1414978	-340564	3.71029	471.87	0.5677	-1.92359	2.64985	3.4	-0.911176	-0.351822
62	2012	SEN	africa	me_africa	0	6.97875	962000	-1406206	-7386.14	3.72044	510.53	0.542094	2.1478	2.73	1.4	-0.911176	-0.0076779
62	2013	SEN	africa	me_africa	1	7.40982	1063000	-1553842	98537.8	3.72742	494.04	0.556367	-0.0781792	2.77811	0.7	-0.911176	0.0926978
62	2014	SEN	africa	me_africa	1	10.8872	963000	-1407667	434486	3.72871	494.41	0.548647	3.40216	2.75412	-1.1	-0.911176	0.45118
62	2015	SEN	africa	me_africa	1	11.2343	1006600	-1471401	454158	3.74163	591.45	0.559772	3.06944	2.77637	0.1	-0.911176	0.45118
62	2016	SEN	africa	me_africa	1	10.9466	1210000	-1768722	401340	3.74923	593.01	0.60853	2.90557	2.7579	0.8	-0.911176	0.331686
62	2017	SEN	africa	me_africa	1	10.1992	1365000	-1995294	322264	3.75514	582.09	0.654502	4.01542	2.80887	1.3	-0.911176	0.236091
62	2018	SEN	africa	me_africa	1	9.35407	1.19387e+06	-1745139	401695	3.74434	555.72	0.656686	3.7078	2.82173	0.5	-0.911176	0.336466
63	2003	ZAF	africa	me_africa	0	2.58476	6505000	-740781	5639988	2.16588	7.56	10.2999	1.4606	1.58069	5.7	-2.12403	0.867023
63	2004	ZAF	africa	me_africa	0	1.79949	6678000	-760484	6843314	2.14933	6.46	10.6544	4.03432	4.95457	-0.7	-1.5176	1.02476
63	2005	ZAF	africa	me_africa	0	2.1581	7369000	-839171	8713754	2.15399	6.36	10.6001	3.94347	4.82793	2.1	-1.5176	1.18249
63	2006	ZAF	africa	me_africa	0	2.8394	8396000	-956117	8483453	2.16819	6.77	10.6998	4.25527	7.41041	3.2	-1.5176	1.01042
63	2007	ZAF	africa	me_africa	0	1.17957	9091000	-1035263	6578519	2.18468	7.05	10.8775	2.55253	5.15113	6.2	-1.5176	0.72363
63	2008	ZAF	africa	me_africa	0	-2.63779	9592000	-1092317	6390885	2.21777	8.26	11.0453	2.01031	-0.130283	10.1	-1.5176	0.666272
63	2009	ZAF	africa	me_africa	0	1.31086	7012000	-798511	4370256	2.25933	8.47	11.1562	-2.05496	-3.93701	7.3	-1.5176	0.623254
63	2010	ZAF	africa	me_africa	0	2.56578	8074000	-919441	4453274	2.31239	7.32	12.0624	1.62879	2.43292	4.1	-1.5176	0.551557
63	2011	ZAF	africa	me_africa	0	2.41845	8339000	-949616	3762411	2.37036	7.26	12.6221	1.23845	3.55102	5	-1.5176	0.451182
63	2012	ZAF	africa	me_africa	0	0.559485	9188000	-1046311	1773972	2.41791	8.21	12.6145	0.464458	2.07304	5.7	-1.5176	0.193075
63	2013	ZAF	africa	me_africa	1	-0.359176	9537000	-1086054	2525126	2.42581	9.66	12.4716	0.964324	0.369248	5.8	-1.66921	0.264771
63	2014	ZAF	africa	me_africa	1	0.107174	9549000	-1087419	2665223	2.39345	10.85	12.337	0.208172	-0.758339	6.1	-2.12403	0.27911
63	2015	ZAF	africa	me_africa	1	1.25506	8904000	-1013967	3634290	2.32806	12.76	12.6256	-0.170418	0.386056	4.5	-2.12403	0.408164
63	2016	ZAF	africa	me_africa	1	0.120996	10044000	-1143789	5395811	2.25304	14.71	12.8102	-1.36885	-0.881109	6.6	-2.12403	0.537217
63	2017	ZAF	africa	me_africa	1	0.956404	10285000	-1171234	3460564	2.18371	13.32	13.2485	-0.276498	0.633728	5.2	-2.12403	0.336467
63	2018	ZAF	africa	me_africa	1	-0.672009	10472000	-1192530	3523482	2.12167	13.23	13.5906	-0.735217	0.44243	4.5	-2.12403	0.336467
64	2003	KEN	africa	me_africa	0	-6.91608	927000	-105562	-831256	4.42851	75.94	0.205041	0.0033605	-0.529422	9.8	-2.12403	-0.896717
64	2004	KEN	africa	me_africa	0	-2.9811	1199000	-136540	-1040777	4.43412	79.17	0.226211	2.51879	-0.329122	11.6	-2.12403	-0.868038
64	2005	KEN	africa	me_africa	0	-0.0038774	1399000	-159322	-1495235	4.43754	75.55	0.245625	3.85867	3.58965	10.3	-1.71975	-1.06879
64	2006	KEN	africa	me_africa	0	4.42232	1464000	-166726	-1417756	4.45053	72.1	0.264807	3.33356	6.93467	14.5	-1.5176	-0.968412
64	2007	KEN	africa	me_africa	0	4.50257	1686000	-192008	-1729448	4.45532	67.32	0.258908	3.75662	2.42061	9.8	-1.87135	-1.02577
64	2008	KEN	africa	me_africa	0	3.11066	1141000	-129941	-1317654	4.44797	69.18	0.266573	-2.16237	-4.20687	26.2	-2.12403	-1.15482
64	2009	KEN	africa	me_africa	0	1.62108	1392000	-158526	-1607515	4.41671	77.35	0.302613	0.468958	1.75119	9.2	-2.12403	-1.15482
64	2010	KEN	africa	me_africa	0	1.53491	1470000	-167404	-1381408	4.38238	79.23	0.318713	5.23913	4.60179	4	-2.12403	-0.939733
64	2011	KEN	africa	me_africa	0	1.38844	1750000	-199289	-1744910	4.36814	88.81	0.317714	3.68351	3.45377	14	-2.12403	-0.997091
64	2012	KEN	africa	me_africa	0	0.881464	1619000	-184372	-1939306	4.34648	84.53	0.288749	1.34888	2.97761	9.4	-2.12403	-1.19784
64	2013	KEN	africa	me_africa	1	-1.51489	1434000	-163305	-1594330	4.31878	86.12	0.312975	2.49227	5.53292	5.7	-2.12403	-1.11181
64	2014	KEN	africa	me_africa	1	-2.36553	1261000	-143604	-1221170	4.26697	87.92	0.323432	2.38424	1.63371	6.9	-2.12403	-0.968414
64	2015	KEN	africa	me_africa	1	-1.10317	1114000	-126863	-1206605	4.20978	98.18	0.359106	3.44513	2.57369	6.6	-2.12403	-1.08313
64	2016	KEN	africa	me_africa	1	0.705189	1268000	-144400	-1155220	4.1483	101.5	0.396832	3.86335	2.23366	6.3	-2.12403	-0.911057
64	2017	KEN	africa	me_africa	1	-2.94145	1364000	-155333	-1360033	4.09229	103.41	0.41255	2.11535	5.06637	8	-1.71975	-0.997092
64	2018	KEN	africa	me_africa	1	-1.11314	1.24867e+06	-142198	-1065986	4.05252	101.3	0.411326	3.93168	3.42257	4.7	-1.31546	-0.853699
